# Supplementary material for: Ethane-1,2-diaminium 4,4′-sulfonyl­dibenzoate
Source: Acta Crystallogr Sect E Struct Rep Online. 2011 Oct 12;67(Pt 11):o2966. doi: 10.1107/S1600536811041274 (PMC3247372; doi:10.1107/S1600536811041274)
Supplement: Supplementary file 1 [file e-67-o2966-sup1.cif]

##############################################################################
#                                                                            #
# This CIF contains the data in a paper accepted for publication in          #
# Acta Crystallographica Section E. It conforms to the requirements of       #
# Notes for Authors for Acta Crystallographica Section E, and has been       #
# peer reviewed under the auspices of the IUCr Commission on Journals.       #
#                                                                            #
# Full details of the Crystallographic Information File format               #
# are given in the paper "The Crystallographic Information File (CIF):       #
# a New Standard Archive File for Crystallography" by S. R. Hall, F. H.      #
# Allen and I. D. Brown [Acta Cryst. (1991), A47, 655-685].                  #
#                                                                            #
# The current version of the core CIF dictionary is obtainable from          #
# ftp://ftp.iucr.org/pub/cif_core.dic.                                       #
#                                                                            #
# Software is freely available for graphical display of the structure(s)     #
# in this CIF. For information consult the CIF software page                 #
# http://www.iucr.org/resources/cif/software.                                #
#                                                                            #
# This file may be used for bona fide research purposes within the           #
# scientific community so long as proper attribution is given to the journal # 
# article from which it was obtained.                                        #
#                                                                            #
##############################################################################
data_global
_audit_creation_method     'SHELXL97 (Sheldrick, 2008)'
_journal_date_recd_electronic     2011-09-29
_journal_date_accepted     2011-10-07
_journal_name_full     'Acta Crystallographica, Section E'
_journal_year     2011
_journal_volume     67
_journal_issue     11
_journal_page_first     o2966
_journal_page_last     o2966
_journal_paper_category     QO
_journal_coeditor_code     LH5347
_publ_contact_author_name     'Dr Graham Smith'
_publ_contact_author_address
;
    Faculty of Science and Technology
    Queensland University of Technology
    GPO Box 2434, Brisbane 4001, Australia
;
_publ_contact_author_email     g.smith@qut.edu.au
_publ_contact_author_fax     ' 61 7 3864 1804 '
_publ_contact_author_phone     ' 61 7 3300 2667 '
_publ_section_title
;
Ethane-1,2-diaminium 4,4'-sulfonyldibenzoate
;
loop_
    _publ_author_name
    _publ_author_address
    'Smith, Graham'
;
Faculty of Science and Technology
Queensland University of Technology
GPO Box 2434, Brisbane, Queensland 4001, Australia
;
    'Wermuth, Urs D.'
;
Faculty of Science and Technology
Queensland University of Technology
GPO Box 2434, Brisbane, Queensland 4001, Australia
;
data_I
_audit_creation_method     SHELXL97
_chemical_name_systematic
;
Ethane-1,2-diaminium 4,4'-sulfonyldibenzoate
;
_chemical_name_common     'ethylenediaminium 4,4'-sulfonyldibenzoate'
_chemical_formula_moiety     'C2 H10 N2 2+, C14 H8 O6 S 2-'
_chemical_formula_sum     'C16 H18 N2 O6 S'
_chemical_formula_iupac     'C2 H10 N2 2+, C14 H8 O6 S 2-'
_chemical_formula_weight     366.39
_chemical_melting_point     ?
_symmetry_cell_setting     monoclinic
_symmetry_space_group_name_H-M     'P 2/c'
_symmetry_space_group_name_Hall     '-P 2yc'
loop_
    _symmetry_equiv_pos_site_id
    _symmetry_equiv_pos_as_xyz
    1 x,y,z
    2 -x,y,1/2-z
    3 -x,-y,-z
    4 x,-y,1/2+z
_cell_length_a     15.2860(8)
_cell_length_b     4.8436(2)
_cell_length_c     11.9803(6)
_cell_angle_alpha     90.00
_cell_angle_beta     111.812(6)
_cell_angle_gamma     90.00
_cell_volume     823.51(8)
_cell_formula_units_Z     2
_cell_measurement_reflns_used     2936
_cell_measurement_theta_min     3.49
_cell_measurement_theta_max     28.58
_cell_measurement_temperature     200(2)
_exptl_crystal_description     'plate'
_exptl_crystal_colour     'colourless'
_exptl_crystal_size_max     0.35
_exptl_crystal_size_mid     0.25
_exptl_crystal_size_min     0.08
_exptl_crystal_density_diffrn     1.478
_exptl_crystal_density_meas     ?
_exptl_crystal_density_method     'not measured'
_exptl_crystal_F_000     384
_exptl_absorpt_coefficient_mu     0.233
_exptl_absorpt_correction_type     multi-scan
_exptl_absorpt_process_details     '(CrysAlis PRO; Oxford Diffraction, 2010)'
_exptl_absorpt_correction_T_min     0.98
_exptl_absorpt_correction_T_max     0.99
_exptl_special_details
;
;
_diffrn_ambient_temperature     200(2)
_diffrn_radiation_type     MoK\a
_diffrn_radiation_wavelength     0.71073
_diffrn_radiation_source     'Enhance (Mo) X-ray source'
_diffrn_radiation_monochromator     'graphite'
_diffrn_measurement_device_type     'Oxford Diffraction Gemini-S CCD detector'
_diffrn_measurement_method     \w
_diffrn_detector_area_resol_mean     16.077
_diffrn_reflns_number     5062
_diffrn_reflns_av_R_equivalents     0.0241
_diffrn_reflns_av_sigmaI/netI     0.0305
_diffrn_reflns_theta_min     3.40
_diffrn_reflns_theta_max     25.99
_diffrn_reflns_theta_full     25.99
_diffrn_measured_fraction_theta_max     0.998
_diffrn_measured_fraction_theta_full     0.998
_diffrn_reflns_limit_h_min     -18
_diffrn_reflns_limit_h_max     18
_diffrn_reflns_limit_k_min     -5
_diffrn_reflns_limit_k_max     5
_diffrn_reflns_limit_l_min     -14
_diffrn_reflns_limit_l_max     14
_diffrn_standards_number     0
_diffrn_standards_interval_count     .
_diffrn_standards_interval_time     .
_diffrn_standards_decay_%     ?
_refine_special_details
;
Refinement of <i>F</i>^2^ against ALL reflections. The weighted <i>R</i>-factor
<i>wR</i> and goodness of fit <i>S</i> are based on <i>F</i>^2^, conventional
<i>R</i>-factors <i>R</i> are based on <i>F</i>, with <i>F</i> set to zero for
negative <i>F</i>^2^. The threshold expression of <i>F</i>^2^ >
\s(<i>F</i>^2^) is used only for calculating <i>R</i>-factors(gt) <i>etc</i>.
and is not relevant to the choice of reflections for refinement.
<i>R</i>-factors based on <i>F</i>^2^ are statistically about twice as large
as those based on <i>F</i>, and <i>R</i>- factors based on ALL data will be
even larger.
;
_reflns_number_total     1607
_reflns_number_gt     1290
_reflns_threshold_expression     I>2\s(I)
_refine_ls_structure_factor_coef     Fsqd
_refine_ls_matrix_type     full
_refine_ls_R_factor_all     0.0456
_refine_ls_R_factor_gt     0.0340
_refine_ls_wR_factor_gt     0.0898
_refine_ls_wR_factor_ref     0.0984
_refine_ls_goodness_of_fit_ref     1.050
_refine_ls_restrained_S_all     1.050
_refine_ls_number_reflns     1607
_refine_ls_number_parameters     114
_refine_ls_number_restraints     0
_refine_ls_hydrogen_treatment     constr
_refine_ls_weighting_scheme     calc
_refine_ls_weighting_details
                 'calc w=1/[\s^2^(Fo^2^)+(0.0627P)^2^] where P=(Fo^2^+2Fc^2^)/3'
_atom_sites_solution_hydrogens     geom
_atom_sites_solution_primary     direct
_atom_sites_solution_secondary     difmap
_refine_ls_shift/su_max     0.000
_refine_ls_shift/su_mean     0.000
_refine_diff_density_max     0.350
_refine_diff_density_min     -0.245
_refine_ls_extinction_method     none
_refine_ls_extinction_coef     ?
loop_
    _atom_type_symbol
    _atom_type_description
    _atom_type_scat_dispersion_real
    _atom_type_scat_dispersion_imag
    _atom_type_scat_source
    'C' 'C' 0.0033 0.0016
                         'International Tables Vol C Tables 4.2.6.8 and 6.1.1.4'
    'H' 'H' 0.0000 0.0000
                         'International Tables Vol C Tables 4.2.6.8 and 6.1.1.4'
    'N' 'N' 0.0061 0.0033
                         'International Tables Vol C Tables 4.2.6.8 and 6.1.1.4'
    'O' 'O' 0.0106 0.0060
                         'International Tables Vol C Tables 4.2.6.8 and 6.1.1.4'
    'S' 'S' 0.1246 0.1234
                         'International Tables Vol C Tables 4.2.6.8 and 6.1.1.4'
_computing_data_collection     'CrysAlis PRO (Oxford Diffraction, 2010)'
_computing_cell_refinement     'CrysAlis PRO (Oxford Diffraction, 2010)'
_computing_data_reduction     'CrysAlis PRO (Oxford Diffraction, 2010)'
_computing_structure_solution     'SIR92 (Altomare <i>et al.</i>, 1994)'
_computing_structure_refinement
                      'SHELXL97 (Sheldrick, 2008) within WinGX (Farrugia, 1999)'
_computing_molecular_graphics     'PLATON (Spek, 2009)'
_computing_publication_material     'PLATON (Spek, 2009)'
loop_
    _atom_site_type_symbol
    _atom_site_label
    _atom_site_fract_x
    _atom_site_fract_y
    _atom_site_fract_z
    _atom_site_U_iso_or_equiv
    _atom_site_thermal_displace_type
    _atom_site_calc_flag
    _atom_site_refinement_flags
    _atom_site_occupancy
    S S1 1.00000 0.61975(12) 0.75000 0.0180(2) Uani . . 1.000
    O O1 1.03086(9) 0.7681(3) 0.66702(11) 0.0249(4) Uani . . 1.000
    O O41 0.63470(9) -0.2635(3) 0.51471(11) 0.0301(4) Uani . . 1.000
    O O42 0.66855(9) -0.1734(3) 0.35316(10) 0.0243(4) Uani . . 1.000
    C C1 0.90679(11) 0.3967(3) 0.66620(15) 0.0175(5) Uani . . 1.000
    C C2 0.90534(12) 0.2888(4) 0.55790(16) 0.0225(5) Uani . . 1.000
    C C3 0.83192(12) 0.1147(4) 0.49238(15) 0.0221(5) Uani . . 1.000
    C C4 0.76174(11) 0.0437(4) 0.53517(14) 0.0176(5) Uani . . 1.000
    C C5 0.76491(13) 0.1538(4) 0.64426(16) 0.0216(5) Uani . . 1.000
    C C6 0.83708(12) 0.3320(4) 0.71004(16) 0.0221(5) Uani . . 1.000
    C C41 0.68270(12) -0.1474(3) 0.46402(15) 0.0192(5) Uani . . 1.000
    N N1A 0.61734(10) 0.3312(3) 0.23264(13) 0.0242(5) Uani . . 1.000
    C C1A 0.51341(13) 0.3110(4) 0.19485(16) 0.0273(6) Uani . . 1.000
    H H2 0.95280 0.33250 0.52980 0.0270 Uiso calc R 1.000
    H H3 0.82960 0.04480 0.41900 0.0260 Uiso calc R 1.000
    H H5 0.71830 0.10750 0.67330 0.0260 Uiso calc R 1.000
    H H6 0.83850 0.40660 0.78220 0.0260 Uiso calc R 1.000
    H H11A 0.63740 0.48570 0.27460 0.0290 Uiso calc R 1.000
    H H12A 0.63270 0.33380 0.16790 0.0290 Uiso calc R 1.000
    H H13A 0.64420 0.18630 0.27810 0.0290 Uiso calc R 1.000
    H H14A 0.48380 0.46620 0.14350 0.0330 Uiso calc R 1.000
    H H15A 0.49130 0.14250 0.14940 0.0330 Uiso calc R 1.000
loop_
    _atom_site_aniso_label
    _atom_site_aniso_U_11
    _atom_site_aniso_U_22
    _atom_site_aniso_U_33
    _atom_site_aniso_U_12
    _atom_site_aniso_U_13
    _atom_site_aniso_U_23
    S1 0.0190(3) 0.0165(3) 0.0174(3) 0.0000 0.0055(2) 0.0000
    O1 0.0270(7) 0.0217(7) 0.0255(7) -0.0024(5) 0.0091(6) 0.0053(6)
    O41 0.0338(8) 0.0381(8) 0.0204(7) -0.0146(6) 0.0123(6) -0.0022(6)
    O42 0.0310(7) 0.0265(7) 0.0153(6) -0.0061(5) 0.0086(5) -0.0033(5)
    C1 0.0170(8) 0.0169(9) 0.0167(8) 0.0018(6) 0.0041(7) 0.0021(7)
    C2 0.0214(9) 0.0292(10) 0.0195(9) -0.0025(7) 0.0107(7) -0.0014(8)
    C3 0.0257(9) 0.0265(10) 0.0158(9) -0.0013(8) 0.0098(7) -0.0031(7)
    C4 0.0177(8) 0.0187(9) 0.0148(8) 0.0021(7) 0.0041(7) 0.0028(7)
    C5 0.0237(9) 0.0244(10) 0.0214(9) -0.0038(7) 0.0140(8) -0.0008(7)
    C6 0.0268(9) 0.0244(10) 0.0169(9) -0.0014(8) 0.0103(8) -0.0037(7)
    C41 0.0215(9) 0.0185(9) 0.0179(9) 0.0027(7) 0.0077(7) 0.0027(7)
    N1A 0.0292(9) 0.0254(8) 0.0189(8) -0.0004(7) 0.0099(7) -0.0003(7)
    C1A 0.0245(10) 0.0361(11) 0.0209(10) 0.0020(8) 0.0080(8) -0.0024(8)
_geom_special_details
;
Bond distances, angles <i>etc</i>. have been calculated using the rounded
fractional coordinates. All su's are estimated from the variances of the
(full) variance-covariance matrix. The cell e.s.d.'s are taken into account in
the estimation of distances, angles and torsion angles
;
loop_
    _geom_bond_atom_site_label_1
    _geom_bond_atom_site_label_2
    _geom_bond_site_symmetry_1
    _geom_bond_site_symmetry_2
    _geom_bond_distance
    _geom_bond_publ_flag
    S1 O1 . . 1.4407(14) no
    S1 C1 . . 1.7726(17) no
    S1 O1 . 2_756 1.4407(14) no
    S1 C1 . 2_756 1.7726(17) no
    O41 C41 . . 1.247(2) no
    O42 C41 . . 1.270(2) no
    N1A C1A . . 1.485(3) no
    N1A H13A . . 0.8900 no
    N1A H11A . . 0.8900 no
    N1A H12A . . 0.8900 no
    C1 C2 . . 1.391(2) no
    C1 C6 . . 1.388(3) no
    C2 C3 . . 1.390(3) no
    C3 C4 . . 1.393(3) no
    C4 C41 . . 1.509(2) no
    C4 C5 . . 1.396(2) no
    C5 C6 . . 1.392(3) no
    C2 H2 . . 0.9300 no
    C3 H3 . . 0.9300 no
    C5 H5 . . 0.9300 no
    C6 H6 . . 0.9300 no
    C1A C1A . 2_655 1.522(3) no
    C1A H14A . . 0.9700 no
    C1A H15A . . 0.9700 no
loop_
    _geom_angle_atom_site_label_1
    _geom_angle_atom_site_label_2
    _geom_angle_atom_site_label_3
    _geom_angle_site_symmetry_1
    _geom_angle_site_symmetry_2
    _geom_angle_site_symmetry_3
    _geom_angle
    _geom_angle_publ_flag
    O1 S1 C1 . . . 108.27(8) no
    O1 S1 O1 . . 2_756 120.17(9) no
    O1 S1 C1 . . 2_756 107.12(8) no
    O1 S1 C1 2_756 . . 107.12(8) no
    C1 S1 C1 . . 2_756 104.90(8) no
    O1 S1 C1 2_756 . 2_756 108.27(8) no
    C1A N1A H11A . . . 109.00 no
    C1A N1A H12A . . . 110.00 no
    C1A N1A H13A . . . 109.00 no
    H11A N1A H12A . . . 109.00 no
    H11A N1A H13A . . . 109.00 no
    H12A N1A H13A . . . 109.00 no
    C2 C1 C6 . . . 121.32(16) no
    S1 C1 C2 . . . 119.21(14) no
    S1 C1 C6 . . . 119.47(13) no
    C1 C2 C3 . . . 118.96(17) no
    C2 C3 C4 . . . 120.83(16) no
    C3 C4 C41 . . . 120.53(15) no
    C3 C4 C5 . . . 119.13(17) no
    C5 C4 C41 . . . 120.35(16) no
    C4 C5 C6 . . . 120.77(18) no
    C1 C6 C5 . . . 118.97(17) no
    O42 C41 C4 . . . 116.17(16) no
    O41 C41 O42 . . . 124.21(16) no
    O41 C41 C4 . . . 119.61(15) no
    C3 C2 H2 . . . 121.00 no
    C1 C2 H2 . . . 120.00 no
    C2 C3 H3 . . . 120.00 no
    C4 C3 H3 . . . 120.00 no
    C4 C5 H5 . . . 120.00 no
    C6 C5 H5 . . . 120.00 no
    C5 C6 H6 . . . 120.00 no
    C1 C6 H6 . . . 121.00 no
    N1A C1A C1A . . 2_655 109.76(15) no
    N1A C1A H14A . . . 110.00 no
    N1A C1A H15A . . . 110.00 no
    H14A C1A H15A . . . 108.00 no
    C1A C1A H14A 2_655 . . 110.00 no
    C1A C1A H15A 2_655 . . 110.00 no
loop_
    _geom_torsion_atom_site_label_1
    _geom_torsion_atom_site_label_2
    _geom_torsion_atom_site_label_3
    _geom_torsion_atom_site_label_4
    _geom_torsion_site_symmetry_1
    _geom_torsion_site_symmetry_2
    _geom_torsion_site_symmetry_3
    _geom_torsion_site_symmetry_4
    _geom_torsion
    _geom_torsion_publ_flag
    O1 S1 C1 C2 . . . . 30.61(16) no
    O1 S1 C1 C6 . . . . -149.72(14) no
    O1 S1 C1 C2 2_756 . . . 161.56(14) no
    O1 S1 C1 C6 2_756 . . . -18.77(16) no
    C1 S1 C1 C2 2_756 . . . -83.51(15) no
    C1 S1 C1 C6 2_756 . . . 96.15(15) no
    S1 C1 C2 C3 . . . . -179.80(14) no
    C6 C1 C2 C3 . . . . 0.5(3) no
    S1 C1 C6 C5 . . . . -179.17(14) no
    C2 C1 C6 C5 . . . . 0.5(3) no
    C1 C2 C3 C4 . . . . -1.4(3) no
    C2 C3 C4 C5 . . . . 1.2(3) no
    C2 C3 C4 C41 . . . . -179.47(17) no
    C3 C4 C5 C6 . . . . -0.1(3) no
    C41 C4 C5 C6 . . . . -179.47(17) no
    C3 C4 C41 O41 . . . . 162.10(17) no
    C3 C4 C41 O42 . . . . -19.4(2) no
    C5 C4 C41 O41 . . . . -18.5(3) no
    C5 C4 C41 O42 . . . . 159.93(17) no
    C4 C5 C6 C1 . . . . -0.7(3) no
    N1A C1A C1A N1A . . 2_655 2_655 171.97(14) no
loop_
    _geom_hbond_atom_site_label_D
    _geom_hbond_atom_site_label_H
    _geom_hbond_atom_site_label_A
    _geom_hbond_site_symmetry_A
    _geom_hbond_distance_DH
    _geom_hbond_distance_HA
    _geom_hbond_distance_DA
    _geom_hbond_angle_DHA
    _geom_hbond_publ_flag
    N1A H11A O42 1_565 0.89 1.87 2.760(2) 174 yes
    N1A H12A O41 4_554 0.89 1.88 2.740(2) 163 yes
    N1A H13A O42 . 0.89 1.93 2.798(2) 164 yes
    C2 H2 O1 3_766 0.93 2.51 3.200(2) 131 no
    C5 H5 O42 4_555 0.93 2.56 3.344(2) 143 no
    C6 H6 O1 2_756 0.93 2.55 2.915(2) 104 no
    C1A H14A O41 2_665 0.97 2.46 3.384(2) 160 no
