# Supplementary material for: Ethane-1,2-diaminium 4,4′-sulfonyl­dibenzoate
Source: Acta Crystallogr Sect E Struct Rep Online. 2011 Oct 12;67(Pt 11):o2966. doi: 10.1107/S1600536811041274 (PMC3247372; doi:10.1107/S1600536811041274)
Supplement: Supplementary file 2 [file e-67-o2966-Isup2.hkl]

#
# h,k,l, Fc-squared, Fo-squared, sigma(Fo-squared) and status flag
#
data_I
_shelx_title ' gs11gs14 SDBAEN'
_shelx_refln_list_code          4
_shelx_F_calc_maximum      127.74
_exptl_crystal_F_000       384.00
_reflns_d_resolution_high  0.8108
 
loop_
 _symmetry_equiv_pos_as_xyz
 'x, y, z'
 '-x, y, -z+1/2'
 '-x, -y, -z'
 'x, -y, z-1/2'
 
_cell_length_a    15.2860
_cell_length_b     4.8436
_cell_length_c    11.9803
_cell_angle_alpha  90.000
_cell_angle_beta  111.812
_cell_angle_gamma  90.000
 
_shelx_F_squared_multiplier     1.000
 
loop_
 _refln_index_h
 _refln_index_k
 _refln_index_l
 _refln_F_squared_calc
 _refln_F_squared_meas
 _refln_F_squared_sigma
 _refln_observed_status
   3   0   0     3443.23     3313.60     62.23 o
   4   0   0      137.82      122.36      3.82 o
   5   0   0      335.83      292.98      8.22 o
   6   0   0     3525.36     3474.88     15.69 o
   7   0   0      924.44      895.79     10.76 o
   8   0   0     1544.12     1497.54     12.85 o
   9   0   0      152.32      161.51      4.61 o
  10   0   0       45.27       51.25      3.80 o
  11   0   0      144.04      134.37      5.56 o
  12   0   0     1045.20     1012.84     12.38 o
  13   0   0      627.60      601.75     18.15 o
  14   0   0      100.76      104.44     11.22 o
  15   0   0      385.27      390.39     17.03 o
  16   0   0        1.83        9.16      8.06 o
  17   0   0        0.10       -1.19      9.79 o
   0   1   0        5.06        3.88      1.93 o
   1   1   0      472.55      488.74      6.59 o
   2   1   0     6359.71     6704.32     27.54 o
   3   1   0       30.06       19.51      1.57 o
   4   1   0      372.42      387.60      4.09 o
   5   1   0       30.65       16.31      2.31 o
   6   1   0       20.97       19.75      2.63 o
   7   1   0       46.85       53.14      3.02 o
   8   1   0      417.20      386.52      6.49 o
   9   1   0       15.43       15.69      3.60 o
  10   1   0      618.94      593.60      8.74 o
  11   1   0      735.14      706.02     11.83 o
  12   1   0        0.98        1.24      3.60 o
  13   1   0       11.98       12.50      3.36 o
  14   1   0      188.29      180.87      7.07 o
  15   1   0       52.56       48.41      5.20 o
  16   1   0        0.25        4.82      5.17 o
  17   1   0        5.54        6.46      7.18 o
   0   2   0     5401.93     5588.52     19.04 o
   1   2   0       52.32       47.73      1.59 o
   2   2   0      524.68      539.84      5.57 o
   3   2   0     1400.83     1475.84      6.61 o
   4   2   0      481.00      501.06      3.76 o
   5   2   0        0.25        1.01      1.64 o
   6   2   0      540.55      556.20      9.11 o
   7   2   0      289.75      276.03      5.36 o
   8   2   0       43.28       52.50      3.99 o
   9   2   0       37.47       31.61      3.32 o
  10   2   0        0.37       -1.96      3.39 o
  11   2   0        0.72        1.33      3.36 o
  12   2   0       23.77       20.59      3.57 o
  13   2   0       22.75       17.54      3.66 o
  14   2   0       24.35       23.56      3.82 o
  15   2   0       59.17       64.73      4.57 o
  16   2   0       15.78        9.71      5.82 o
   0   3   0      184.56      191.22     12.65 o
   1   3   0      128.31      137.26      3.04 o
   2   3   0      720.85      733.34      6.92 o
   3   3   0      208.12      206.25      4.21 o
   4   3   0       10.07       13.09      1.61 o
   5   3   0      204.16      196.89      4.25 o
   6   3   0       38.35       41.04      2.81 o
   7   3   0        4.91        8.51      3.45 o
   8   3   0      666.44      687.82     12.43 o
   9   3   0      105.20      101.61      4.79 o
  10   3   0      168.40      192.05      5.85 o
  11   3   0      416.20      413.45     12.58 o
  12   3   0       12.18       13.48      3.89 o
  13   3   0       67.09       73.73      4.84 o
  14   3   0       93.91      110.47      5.30 o
  15   3   0        6.36        6.87      4.53 o
   0   4   0      440.23      423.81      6.08 o
   1   4   0       97.96       93.75      3.06 o
   2   4   0        8.30       10.94      2.70 o
   3   4   0        2.53        3.37      2.64 o
   4   4   0       18.08       18.27      2.89 o
   5   4   0       19.64       22.85      2.89 o
   6   4   0      252.61      253.94      5.86 o
   7   4   0      186.47      192.18      6.04 o
   8   4   0        0.40        3.18      3.84 o
   9   4   0      112.36      117.64      5.94 o
  10   4   0      167.40      172.47      6.97 o
  11   4   0       50.10       52.60      5.26 o
  12   4   0      353.71      378.60      8.79 o
  13   4   0      238.04      209.90      9.84 o
   0   5   0       15.80        9.45      6.80 o
   1   5   0      192.16      186.89      6.67 o
   2   5   0       70.27       70.03      6.20 o
   3   5   0      319.93      320.03      9.39 o
   4   5   0      155.65      165.71      9.22 o
   5   5   0       25.10       19.90      6.93 o
   6   5   0        1.19        8.58      7.25 o
   7   5   0       56.48       68.43      8.36 o
   8   5   0       14.64       14.80      8.10 o
   9   5   0      255.61      240.52     12.21 o
 -17   1   1      108.57       92.29      6.56 o
 -16   1   1      263.14      260.68      7.49 o
 -15   1   1        1.16        0.75      4.70 o
 -14   1   1        5.62        6.32      3.51 o
 -13   1   1      169.52      183.16      8.13 o
 -12   1   1      380.96      378.10      7.85 o
 -11   1   1       55.94       58.53      4.66 o
 -10   1   1      214.30      204.45      5.69 o
  -9   1   1      106.11      120.00      4.64 o
  -8   1   1      421.17      450.19      6.61 o
  -7   1   1      259.35      293.87      6.41 o
  -6   1   1      560.38      561.78      7.39 o
  -5   1   1       16.66       26.47      3.53 o
  -4   1   1     3087.29     3428.55     23.75 o
  -3   1   1     1060.96     1058.03      4.55 o
  -2   1   1      114.16      144.58      1.79 o
  -1   1   1       65.19       33.11      1.75 o
   0   1   1      310.38      214.93      2.55 o
   1   1   1      145.89      117.54      1.81 o
   3   1   1     1223.65     1189.59      5.55 o
   4   1   1      253.21      300.43      3.04 o
   5   1   1     6219.28     6337.46     16.77 o
   6   1   1      264.70      272.26      3.95 o
   7   1   1       12.48       13.74      1.41 o
   8   1   1     1887.04     1790.48     19.84 o
   9   1   1      284.82      279.96      3.34 o
  10   1   1      231.66      227.20      6.04 o
  11   1   1       20.53       24.57      3.76 o
  12   1   1       40.39       43.25      3.96 o
  13   1   1       98.92      104.86      4.75 o
  14   1   1      311.25      303.58      9.38 o
  15   1   1       96.70       92.90      6.10 o
  16   1   1       25.96       25.82      6.92 o
 -16   2   1       38.21       47.04      6.08 o
 -15   2   1      269.55      254.37      7.39 o
 -14   2   1      121.85      126.61      5.39 o
 -13   2   1       79.06       79.12      4.56 o
 -12   2   1       33.56       31.73      3.88 o
 -11   2   1       37.99       41.24      3.92 o
 -10   2   1       11.64       11.30      3.29 o
  -9   2   1     1373.16     1337.57     10.40 o
  -8   2   1     1391.86     1330.94     15.30 o
  -7   2   1       43.10       41.25      2.86 o
  -6   2   1     1340.86     1357.26      6.90 o
  -5   2   1     1001.31     1047.44      6.53 o
  -4   2   1       67.85       64.62      2.54 o
  -3   2   1      772.06      705.15      4.84 o
  -2   2   1      279.12      256.06      3.26 o
  -1   2   1      524.31      528.61      5.12 o
   0   2   1     1586.18     1496.16      5.45 o
   1   2   1      748.22      793.66      7.52 o
   2   2   1       27.51       36.02      2.16 o
   3   2   1     3447.53     3606.54     15.64 o
   4   2   1     3452.00     3691.79     20.29 o
   5   2   1      119.86      125.60      3.83 o
   6   2   1       21.20       16.99      1.94 o
   7   2   1       45.34       48.73      3.61 o
   8   2   1      214.76      209.93      4.82 o
   9   2   1        0.17        0.21      3.35 o
  10   2   1      307.03      293.36      5.83 o
  11   2   1        3.73        7.11      3.53 o
  12   2   1       70.28       74.52      4.32 o
  13   2   1      231.97      231.98      6.09 o
  14   2   1       23.84       29.67      4.60 o
  15   2   1      135.59      130.54      9.58 o
 -15   3   1      169.81      163.35      6.09 o
 -14   3   1       15.59       17.01      4.72 o
 -13   3   1      102.28       95.58      5.56 o
 -12   3   1      103.25      100.83      5.21 o
 -11   3   1      266.33      262.18      6.61 o
 -10   3   1      310.16      303.84      7.84 o
  -9   3   1        2.04        2.39      3.66 o
  -8   3   1      130.36      132.48      4.80 o
  -7   3   1      452.98      449.86      5.54 o
  -6   3   1       17.05       17.72      2.63 o
  -5   3   1      431.56      431.40      5.64 o
  -4   3   1      268.10      276.71      5.42 o
  -3   3   1      108.37      117.66      3.14 o
  -2   3   1       72.01       62.33      2.67 o
  -1   3   1      330.81      336.01      3.95 o
   0   3   1      101.51      107.46      2.37 o
   1   3   1      338.47      347.21      5.23 o
   2   3   1       22.60       26.72      3.16 o
   3   3   1        2.97        2.68      3.03 o
   4   3   1       54.38       58.40      3.19 o
   5   3   1        0.03        2.21      2.69 o
   6   3   1      347.43      347.68      5.81 o
   7   3   1       44.65       43.68      4.10 o
   8   3   1        0.11        1.39      3.14 o
   9   3   1      256.89      245.54      5.65 o
  10   3   1        1.43        1.83      3.39 o
  11   3   1        3.86        7.31      3.72 o
  12   3   1       31.62       29.71      4.26 o
  13   3   1       50.88       50.10      4.71 o
  14   3   1      186.68      209.58      7.64 o
 -13   4   1       33.69       34.82      6.38 o
 -12   4   1       19.72       22.84      5.69 o
 -11   4   1        1.08        2.41      5.46 o
 -10   4   1        0.78        0.21      5.05 o
  -9   4   1       48.08       43.20      6.49 o
  -8   4   1       41.49       49.45      5.66 o
  -7   4   1      208.29      201.80      8.59 o
  -6   4   1        7.94        6.32      4.47 o
  -5   4   1       17.51       20.98      3.73 o
  -4   4   1       78.49       74.39      4.34 o
  -3   4   1       79.06       77.92      4.05 o
  -2   4   1       25.49       26.56      3.15 o
  -1   4   1      795.79      811.39      7.30 o
   0   4   1      101.54      104.47      4.29 o
   1   4   1       42.49       53.88      3.65 o
   2   4   1        0.86        4.25      3.38 o
   3   4   1        0.95        2.50      3.31 o
   4   4   1        2.17        4.98      3.26 o
   5   4   1      109.40      105.07      4.68 o
   6   4   1       30.12       28.04      4.32 o
   7   4   1      108.45      112.66      5.73 o
   8   4   1        0.19        4.47      4.48 o
   9   4   1       12.43       13.56      4.94 o
  10   4   1       69.11       72.12      6.47 o
  11   4   1       79.07       74.22      6.28 o
  12   4   1       10.03       11.43      5.50 o
  -9   5   1        3.17        6.58      7.08 o
  -8   5   1       42.30       51.48      8.01 o
  -7   5   1       59.17       55.24      7.60 o
  -6   5   1       15.64       15.65      7.35 o
  -5   5   1       92.47       92.21     10.47 o
  -4   5   1      118.13      120.73      8.49 o
  -3   5   1        0.30        0.05      5.15 o
  -2   5   1       44.50       48.15      5.50 o
  -1   5   1        6.26        7.51      4.52 o
   0   5   1       11.08        8.26      4.59 o
   1   5   1       35.59       36.49      5.41 o
   2   5   1      126.92      128.70      6.97 o
   3   5   1       33.42       33.96      7.37 o
   4   5   1       45.50       46.20      7.71 o
   5   5   1        0.59        2.67      6.61 o
   6   5   1        3.49        4.82      7.43 o
   7   5   1        1.61        3.59      7.39 o
   8   5   1      138.40      153.57     10.29 o
   9   5   1        7.04       10.97      7.78 o
 -18   0   2      131.94      131.84     13.34 o
 -17   0   2        0.13       -1.79      8.39 o
 -16   0   2      119.65      104.34     10.57 o
 -15   0   2      469.80      456.02     12.49 o
 -14   0   2      701.31      680.04     19.16 o
 -13   0   2       61.04       62.60      9.14 o
 -12   0   2        7.13        8.36      3.92 o
 -11   0   2       35.80       35.49      4.18 o
 -10   0   2       15.45       20.13      7.83 o
  -9   0   2       28.57       33.71      7.36 o
  -8   0   2       19.01        5.93      6.60 o
  -7   0   2     1697.57     1796.84     20.35 o
  -6   0   2      630.26      587.81     11.15 o
  -5   0   2     3075.23     3010.52     21.54 o
  -4   0   2        0.39       -0.16      4.76 o
  -3   0   2      324.64      276.77      6.28 o
  -2   0   2    16316.56    15936.00    283.53 o
  -1   0   2     1679.68     1884.25     26.75 o
   0   0   2     1100.36      970.97      6.45 o
   1   0   2       34.78       21.30      2.93 o
   2   0   2     1029.12     1046.10      8.30 o
   3   0   2      172.50      128.55      3.35 o
   4   0   2     3621.76     3901.81     13.77 o
   5   0   2       34.99       16.32      3.11 o
   6   0   2     1008.34      992.64     10.25 o
   7   0   2     4843.11     4925.06     23.07 o
   8   0   2     1711.75     1751.42     38.59 o
   9   0   2        4.89        2.67      3.84 o
  10   0   2     1581.13     1522.55     25.81 o
  11   0   2       54.12       56.90      4.98 o
  12   0   2      120.33      104.73      9.61 o
  13   0   2       12.90       18.97      8.15 o
  14   0   2        7.18        6.89      8.05 o
  15   0   2       60.71       54.97      9.32 o
  16   0   2      155.52      170.33     13.93 o
 -18   1   2        0.03        1.20      5.14 o
 -17   1   2       10.69        7.17      4.86 o
 -16   1   2      171.23      173.53      7.53 o
 -15   1   2        0.51        2.42      6.14 o
 -14   1   2        1.49        2.88      4.06 o
 -13   1   2      855.86      846.86     12.75 o
 -12   1   2      593.33      574.62      9.12 o
 -11   1   2      102.14       94.57      4.36 o
 -10   1   2       27.03       19.55      1.18 o
  -9   1   2      100.08      108.16      3.99 o
  -8   1   2      112.36       97.45      4.87 o
  -7   1   2      734.34      744.80      5.88 o
  -6   1   2      239.50      190.84      2.91 o
  -5   1   2        0.55        1.51      1.39 o
  -4   1   2      890.74      985.00      5.22 o
  -3   1   2      861.56      845.31      5.49 o
  -2   1   2        7.44       10.61      1.18 o
  -1   1   2      927.06     1027.02      4.64 o
   0   1   2     5994.00     6004.85     50.25 o
   1   1   2       15.55       21.88      1.46 o
   2   1   2       16.27       25.97      1.57 o
   3   1   2      946.09     1182.61     13.49 o
   4   1   2      110.30      109.37      3.20 o
   5   1   2     1511.34     1486.28      7.26 o
   6   1   2      581.78      629.66      4.35 o
   7   1   2        0.78        1.46      1.62 o
   8   1   2      321.96      301.95      5.52 o
   9   1   2       99.54       96.68      3.07 o
  10   1   2      150.33      137.84      4.77 o
  11   1   2       31.01       32.07      3.65 o
  12   1   2      120.20      106.47      4.73 o
  13   1   2      109.12      118.69      5.06 o
  14   1   2        0.03        2.76      6.66 o
  15   1   2       17.42       13.81      6.73 o
  16   1   2       13.11       10.70      5.68 o
 -17   2   2        7.04        6.45      6.32 o
 -16   2   2       33.82       32.51      5.59 o
 -15   2   2        0.72       10.16      5.40 o
 -14   2   2       35.74       29.07      4.20 o
 -13   2   2        3.63        3.95      3.60 o
 -12   2   2        0.72        2.29      3.44 o
 -11   2   2      295.49      282.22      6.08 o
 -10   2   2      608.86      539.50      8.36 o
  -9   2   2      148.11      164.34      5.12 o
  -8   2   2       44.94       40.95      3.28 o
  -7   2   2      107.46      112.05      2.40 o
  -6   2   2       19.35       19.51      1.65 o
  -5   2   2        9.97        5.57      0.93 o
  -4   2   2       43.50       51.12      1.84 o
  -3   2   2      199.79      231.76      2.73 o
  -2   2   2       14.59       11.88      1.41 o
  -1   2   2        0.09        0.35      1.72 o
   0   2   2      119.99      114.27      3.13 o
   1   2   2       45.92       53.35      1.76 o
   2   2   2       30.25       37.07      2.01 o
   3   2   2      276.75      278.98      4.38 o
   4   2   2     1957.99     1925.55     10.71 o
   5   2   2      248.19      288.06      3.71 o
   6   2   2      129.82      117.82      2.79 o
   7   2   2      409.13      438.27      4.99 o
   8   2   2       66.89       72.73      3.83 o
   9   2   2       13.38       15.07      3.58 o
  10   2   2       92.71      106.73      6.35 o
  11   2   2      190.66      170.49      5.65 o
  12   2   2       31.81       32.55      4.45 o
  13   2   2       19.30       21.83      5.35 o
  14   2   2       44.54       45.14      7.11 o
  15   2   2       16.48       18.96      7.48 o
 -15   3   2       36.26       35.54      5.21 o
 -14   3   2        0.01       -0.30      4.28 o
 -13   3   2      644.29      656.96     10.24 o
 -12   3   2       77.42       77.30      4.96 o
 -11   3   2       44.43       41.62      4.29 o
 -10   3   2      231.04      241.97      8.77 o
  -9   3   2      153.18      171.85      5.39 o
  -8   3   2        4.99        5.42      3.99 o
  -7   3   2      928.74      919.69     11.11 o
  -6   3   2      445.32      470.42      6.28 o
  -5   3   2        6.51        8.10      2.39 o
  -4   3   2      170.65      163.36      3.35 o
  -3   3   2      213.97      203.47      3.95 o
  -2   3   2       10.39       12.91      2.23 o
  -1   3   2      325.92      305.73      2.63 o
   0   3   2      462.66      466.72      9.17 o
   1   3   2      346.37      340.41      3.60 o
   2   3   2      352.60      331.76      4.82 o
   3   3   2      205.38      206.41      4.32 o
   4   3   2      303.74      303.03      5.51 o
   5   3   2      521.65      547.42      7.14 o
   6   3   2      650.40      632.85      9.04 o
   7   3   2        0.88        2.88      3.54 o
   8   3   2       85.32      102.24      4.24 o
   9   3   2       59.73       47.45      3.89 o
  10   3   2      169.45      172.33      5.80 o
  11   3   2       29.31       27.07      4.10 o
  12   3   2       29.00       36.64      4.76 o
  13   3   2        2.98        7.16      5.38 o
  14   3   2        3.55        3.37      6.16 o
 -13   4   2      174.97      169.27      8.06 o
 -12   4   2       80.45       81.80      6.70 o
 -11   4   2      434.36      413.36     14.11 o
 -10   4   2      122.24      130.31      6.97 o
  -9   4   2      251.72      229.23      6.76 o
  -8   4   2      774.09      756.20     11.90 o
  -7   4   2        2.74        3.62      4.47 o
  -6   4   2       29.41       35.34      4.97 o
  -5   4   2      580.45      537.43      7.90 o
  -4   4   2        4.91        7.64      4.24 o
  -3   4   2      278.85      270.72      5.46 o
  -2   4   2      420.20      428.54      6.34 o
  -1   4   2       79.31       80.84      4.58 o
   0   4   2      366.90      343.64      6.84 o
   1   4   2       19.67       27.39      4.54 o
   2   4   2        0.24        2.77      3.09 o
   3   4   2       80.29       89.97      4.27 o
   4   4   2        5.14        7.51      2.83 o
   5   4   2        8.54       10.73      4.11 o
   6   4   2       35.60       24.46      4.42 o
   7   4   2        2.39        8.92      4.43 o
   8   4   2      309.86      275.76      9.92 o
   9   4   2       44.71       43.31      5.78 o
  10   4   2       43.00       57.22      5.90 o
  11   4   2      128.03      115.42      9.25 o
 -10   5   2       14.20       13.34      7.43 o
  -9   5   2       59.48       59.49      8.86 o
  -8   5   2        0.18        5.27      7.80 o
  -7   5   2        0.70        1.71      6.66 o
  -6   5   2       28.78       31.73      7.94 o
  -5   5   2       43.77       44.85      9.58 o
  -4   5   2        0.36        2.69      5.23 o
  -3   5   2       83.01       80.76      5.27 o
  -2   5   2      133.05      127.48      5.95 o
  -1   5   2      186.81      185.00     10.50 o
   0   5   2      178.01      169.19      7.49 o
   1   5   2      395.28      378.22      9.34 o
   2   5   2       12.04       14.74      5.49 o
   3   5   2      115.97      132.03     11.28 o
   4   5   2       24.17       29.06      8.02 o
   5   5   2        3.20        3.60      6.59 o
   6   5   2       64.16       69.37      8.68 o
   7   5   2      169.75      165.18     10.98 o
   8   5   2        9.38       11.36     14.31 o
 -18   1   3       35.40       37.91      5.49 o
 -17   1   3       16.43       16.15      6.46 o
 -16   1   3      146.91      156.06      8.85 o
 -15   1   3       33.39       29.55      4.58 o
 -14   1   3      302.68      294.50      7.22 o
 -13   1   3      392.91      401.49      8.30 o
 -12   1   3        1.13        1.78      5.60 o
 -11   1   3       26.32       36.37      5.84 o
 -10   1   3      252.57      259.27     12.47 o
  -9   1   3        7.23       14.65      2.35 o
  -8   1   3       31.84       39.00      2.69 o
  -7   1   3       17.27       18.53      2.59 o
  -6   1   3      852.34     1048.74      9.10 o
  -5   1   3      346.99      418.74      3.26 o
  -4   1   3       41.42       38.29      1.39 o
  -3   1   3      994.38      836.49      3.75 o
  -2   1   3      212.86      187.93      1.53 o
  -1   1   3      301.55      294.87      2.31 o
   0   1   3     3415.24     3359.47     15.36 o
   1   1   3      244.45      281.45      2.94 o
   2   1   3      490.94      529.78      5.81 o
   3   1   3     1613.42     1631.63     32.89 o
   4   1   3      515.53      589.29      4.89 o
   5   1   3      108.43       94.69      2.75 o
   6   1   3      498.48      482.47      4.97 o
   7   1   3       41.15       35.68      2.62 o
   8   1   3      601.36      574.46      5.93 o
   9   1   3      769.58      765.20      7.06 o
  10   1   3      552.37      581.03      8.61 o
  11   1   3       63.26       61.77      4.26 o
  12   1   3      235.17      236.54      7.67 o
  13   1   3       25.27       42.07      7.68 o
  14   1   3      131.04      124.44      9.53 o
  15   1   3       20.13       22.12      8.10 o
 -17   2   3      173.34      166.72     15.10 o
 -16   2   3       80.57       93.10      6.81 o
 -15   2   3       34.95       31.50      6.12 o
 -14   2   3       67.81       72.92      5.38 o
 -13   2   3        0.37        2.84      3.52 o
 -12   2   3       79.70       76.48      5.08 o
 -11   2   3     1593.50     1515.81     18.74 o
 -10   2   3     1049.33     1053.50     18.61 o
  -9   2   3       76.03       68.12      4.00 o
  -8   2   3      840.02      851.94      9.23 o
  -7   2   3        4.98        4.81      1.94 o
  -6   2   3       74.39       71.52      3.46 o
  -5   2   3     2327.00     2301.32      9.42 o
  -4   2   3      129.90      125.71      1.92 o
  -3   2   3       48.50       34.59      1.70 o
  -2   2   3      622.05      605.65      5.50 o
  -1   2   3        0.05        2.02      2.62 o
   0   2   3      145.71      129.54      5.27 o
   1   2   3      657.17      686.87      5.92 o
   2   2   3     3018.06     3152.47     12.10 o
   3   2   3      441.10      461.87      7.02 o
   4   2   3       41.35       33.73      3.88 o
   5   2   3        6.67        8.80      3.88 o
   6   2   3        5.65        5.11      3.25 o
   7   2   3      208.90      216.04      6.11 o
   8   2   3      341.95      328.39      6.47 o
   9   2   3        7.55       12.22      3.83 o
  10   2   3      181.84      206.78      5.86 o
  11   2   3       14.26       20.87      4.99 o
  12   2   3      132.49      136.69      7.05 o
  13   2   3      145.27      143.33      7.24 o
  14   2   3      149.30      152.13      7.57 o
 -16   3   3       12.13       11.82      6.15 o
 -15   3   3        8.96        9.43      4.74 o
 -14   3   3      114.28      111.76      5.97 o
 -13   3   3       22.11       20.17      4.25 o
 -12   3   3       92.68       87.45      6.54 o
 -11   3   3        6.23        9.57      3.55 o
 -10   3   3       14.44       18.29      4.10 o
  -9   3   3     1105.54     1042.24     15.77 o
  -8   3   3      901.25      902.59     13.11 o
  -7   3   3      403.55      415.26      5.26 o
  -6   3   3     1147.26     1201.22     11.10 o
  -5   3   3      200.62      209.16      3.33 o
  -4   3   3       89.21       77.58      2.39 o
  -3   3   3      336.69      302.70      5.65 o
  -2   3   3        1.31        3.19      3.36 o
  -1   3   3      243.87      239.68      5.46 o
   0   3   3      113.60      117.71      3.76 o
   1   3   3        1.07        0.73      1.82 o
   2   3   3       77.93       67.05      2.90 o
   3   3   3      250.06      262.58      4.79 o
   4   3   3      375.37      369.59      5.91 o
   5   3   3      333.60      316.31      7.07 o
   6   3   3      115.74      108.47      5.80 o
   7   3   3        0.02        2.91      4.40 o
   8   3   3       10.28        8.26      4.89 o
   9   3   3       60.43       50.92      5.68 o
  10   3   3        3.26        2.62      5.26 o
  11   3   3       23.96       19.94      5.38 o
  12   3   3        2.43        6.28      5.57 o
  13   3   3      139.47      127.55      7.94 o
 -13   4   3       61.20       55.26      6.68 o
 -12   4   3       79.90       87.88      7.14 o
 -11   4   3       86.06       92.30      5.97 o
 -10   4   3       34.46       35.70      4.80 o
  -9   4   3        0.16        2.39      4.20 o
  -8   4   3       28.77       32.68      5.27 o
  -7   4   3      310.92      321.78     10.01 o
  -6   4   3      101.82      109.98      5.45 o
  -5   4   3      277.98      272.30      7.10 o
  -4   4   3        4.93        4.56      3.41 o
  -3   4   3        5.99        8.45      3.54 o
  -2   4   3      184.31      178.41      5.81 o
  -1   4   3        1.76        5.55      3.90 o
   0   4   3        3.13        4.57      4.43 o
   1   4   3       81.27       84.94      8.11 o
   2   4   3        6.99        6.11      3.30 o
   3   4   3       28.68       32.35      3.80 o
   4   4   3        0.01        0.47      3.67 o
   5   4   3      273.67      255.64      7.82 o
   6   4   3      197.06      184.75      7.04 o
   7   4   3        2.55        6.71      4.76 o
   8   4   3      112.16       93.49      6.41 o
   9   4   3       36.54       41.29      5.86 o
  10   4   3       17.61       22.76      5.78 o
  11   4   3       23.29       23.56      6.28 o
 -10   5   3        5.70       11.76      7.68 o
  -9   5   3      107.77      102.65      9.81 o
  -8   5   3      105.19      103.17      8.80 o
  -7   5   3       89.32       85.14      9.96 o
  -6   5   3      220.74      208.83     15.67 o
  -5   5   3        0.39        6.26      7.52 o
  -4   5   3       46.17       51.81      5.88 o
  -3   5   3      720.35      701.13      9.27 o
  -2   5   3        0.16        0.54      3.94 o
  -1   5   3       27.59       23.47      5.62 o
   0   5   3       97.58       97.37      6.61 o
   1   5   3        4.01       -0.47      5.26 o
   2   5   3      134.80      139.78      7.16 o
   3   5   3        4.25       10.15      7.13 o
   4   5   3        6.25        9.70      7.53 o
   5   5   3       94.88       87.73      8.88 o
   6   5   3        0.91        1.77      8.26 o
   7   5   3       17.63       25.58      8.89 o
 -18   0   4       14.36       17.03      6.95 o
 -17   0   4      177.58      161.44     14.12 o
 -16   0   4      277.68      288.57     15.59 o
 -15   0   4        0.29        2.47      8.91 o
 -14   0   4      188.58      189.58     13.11 o
 -13   0   4      881.07      901.53     21.66 o
 -12   0   4      164.09      175.92     12.00 o
 -11   0   4     1041.73     1037.06     20.40 o
 -10   0   4      159.92      206.20     10.54 o
  -9   0   4     1299.21     1454.47     20.93 o
  -8   0   4     1363.07     1381.30     19.33 o
  -7   0   4      255.26      338.48     10.13 o
  -6   0   4       35.33       17.42      5.26 o
  -5   0   4     1263.24     1404.05     27.61 o
  -4   0   4     3968.31     4290.37     17.97 o
  -3   0   4       22.62       11.76      3.04 o
  -2   0   4       74.59       79.80      4.00 o
  -1   0   4       18.07       10.74      3.36 o
   0   0   4     3020.44     2851.50     16.58 o
   1   0   4       29.54       22.66      3.52 o
   2   0   4       10.26        7.94      4.04 o
   3   0   4      317.28      271.82      6.61 o
   4   0   4       51.15       62.84      4.86 o
   5   0   4     2675.20     2665.94     18.47 o
   6   0   4     1823.86     1922.43     16.72 o
   7   0   4      138.00      127.00      6.26 o
   8   0   4      458.58      407.65      9.02 o
   9   0   4        0.37        0.35      4.57 o
  10   0   4      548.68      544.28     10.93 o
  11   0   4      363.29      376.53     16.00 o
  12   0   4      309.64      314.18     15.34 o
  13   0   4      228.27      233.93     11.01 o
  14   0   4       57.93       55.23     10.49 o
 -18   1   4       48.55       56.80      7.83 o
 -17   1   4       11.04        5.77      6.30 o
 -16   1   4       17.48       19.87      5.20 o
 -15   1   4      213.20      196.85      7.03 o
 -14   1   4      187.46      190.00      8.77 o
 -13   1   4      164.18      157.55      8.11 o
 -12   1   4        6.91       12.11      5.99 o
 -11   1   4       31.03       28.68      6.08 o
 -10   1   4       21.67       22.87      5.21 o
  -9   1   4      335.40      356.08      8.51 o
  -8   1   4      140.61      131.67      5.63 o
  -7   1   4        3.76        8.59      3.88 o
  -6   1   4      564.67      612.61      4.60 o
  -5   1   4      771.08      877.54      4.17 o
  -4   1   4       32.66       32.15      1.54 o
  -3   1   4     1571.25     1686.63      8.09 o
  -2   1   4      515.79      532.52      3.41 o
  -1   1   4      144.40      177.02      2.99 o
   0   1   4      374.06      320.09      5.45 o
   1   1   4       58.86       78.69      2.09 o
   2   1   4      148.17      151.60      2.98 o
   3   1   4      414.40      393.75      6.80 o
   4   1   4       63.39       65.30      3.27 o
   5   1   4      155.43      145.75      3.17 o
   6   1   4      118.30      118.22      3.26 o
   7   1   4      136.10      125.66      3.50 o
   8   1   4      342.95      339.90      5.55 o
   9   1   4       13.32       14.36      2.85 o
  10   1   4       66.43       68.35      5.64 o
  11   1   4       50.78       45.70      5.19 o
  12   1   4        9.80       14.12      5.27 o
  13   1   4        1.39        4.15      6.90 o
  14   1   4       29.19       29.91      7.31 o
 -17   2   4        3.80        7.24      6.61 o
 -16   2   4        3.91        3.59      5.43 o
 -15   2   4       32.47       31.72      5.69 o
 -14   2   4       12.08       10.07      6.35 o
 -13   2   4        1.19        5.78      4.03 o
 -12   2   4      730.39      718.06     10.17 o
 -11   2   4       65.20       67.20      7.54 o
 -10   2   4        1.20        2.94      6.23 o
  -9   2   4      140.28      142.00      7.61 o
  -8   2   4       55.52       56.46      3.70 o
  -7   2   4      248.60      245.13      5.46 o
  -6   2   4       70.07       61.69      3.04 o
  -5   2   4        0.61        0.58      1.38 o
  -4   2   4     3329.56     3599.53     12.66 o
  -3   2   4      671.54      842.00      6.76 o
  -2   2   4       10.77        7.94      1.96 o
  -1   2   4      382.42      401.66     12.57 o
   0   2   4        4.69        3.63      1.14 o
   1   2   4      265.79      282.15      3.60 o
   2   2   4      126.88      144.56      4.91 o
   3   2   4      358.44      380.98      7.10 o
   4   2   4        3.18        2.58      3.73 o
   5   2   4        4.31        6.43      4.33 o
   6   2   4       52.98       58.96      5.23 o
   7   2   4        6.21        7.11      4.64 o
   8   2   4       34.98       42.02      3.86 o
   9   2   4      170.77      138.41      6.62 o
  10   2   4       50.40       47.82      5.63 o
  11   2   4      201.80      186.41      7.71 o
  12   2   4       48.20       53.62      6.07 o
  13   2   4        3.13        5.07      5.74 o
 -16   3   4       28.42       20.98      6.05 o
 -15   3   4       67.12       75.35      6.43 o
 -14   3   4        2.46        4.50      5.41 o
 -13   3   4      151.91      148.30      8.89 o
 -12   3   4      102.17       92.08     13.55 o
 -11   3   4       22.07       23.10      6.24 o
 -10   3   4      110.21      107.65      5.32 o
  -9   3   4      331.14      316.00      6.06 o
  -8   3   4      785.62      806.93      8.22 o
  -7   3   4       62.80       57.22      2.94 o
  -6   3   4      119.44      113.01      2.70 o
  -5   3   4       35.84       32.84      3.13 o
  -4   3   4       15.56       14.50      3.20 o
  -3   3   4      926.65      899.99      8.85 o
  -2   3   4        2.07        3.88      3.76 o
  -1   3   4        0.02       -0.50      4.41 o
   0   3   4     1185.51     1155.38     15.68 o
   1   3   4        0.08        3.08      5.17 o
   2   3   4       22.56       25.29      4.14 o
   3   3   4       20.60       24.32      4.27 o
   4   3   4      153.78      172.15      6.19 o
   5   3   4      470.37      473.24     13.48 o
   6   3   4       20.52       25.16      4.98 o
   7   3   4      124.09       93.40      6.72 o
   8   3   4      117.80      112.84      6.99 o
   9   3   4       11.14       11.08      5.00 o
  10   3   4       45.48       45.78      5.78 o
  11   3   4        2.66        1.91      5.67 o
  12   3   4       31.83       37.29      5.85 o
 -14   4   4      160.51      150.16      8.21 o
 -13   4   4      254.28      248.42      7.91 o
 -12   4   4       95.16       97.15      6.23 o
 -11   4   4       76.17       79.03      6.67 o
 -10   4   4      158.57      150.25      7.03 o
  -9   4   4        1.32        3.01      5.05 o
  -8   4   4        1.45        2.42      4.58 o
  -7   4   4      507.22      464.85     12.51 o
  -6   4   4      706.38      728.96     12.67 o
  -5   4   4      326.29      323.54      6.12 o
  -4   4   4      392.29      391.66      7.44 o
  -3   4   4      230.32      216.24      6.17 o
  -2   4   4      474.11      478.48      8.03 o
  -1   4   4     1089.42     1026.92     16.83 o
   0   4   4      114.45      112.22      6.22 o
   1   4   4        4.01        5.69      4.86 o
   2   4   4       72.12       71.43      5.66 o
   3   4   4        2.05        3.96      3.61 o
   4   4   4       14.90       21.62      4.33 o
   5   4   4       89.22      104.58      5.88 o
   6   4   4      252.67      228.20      7.79 o
   7   4   4      381.90      352.39     10.20 o
   8   4   4        1.89        7.76      5.26 o
   9   4   4        0.02       -2.02      5.55 o
  10   4   4       63.34       72.67      7.38 o
 -10   5   4       23.04       22.67      5.83 o
  -9   5   4        0.04        0.58      5.98 o
  -8   5   4        0.85        4.05      5.41 o
  -7   5   4        2.58        2.47      5.38 o
  -6   5   4        4.62        2.37      6.78 o
  -5   5   4       74.92       74.74      7.79 o
  -4   5   4      369.58      378.15      7.22 o
  -3   5   4      117.00      114.97      5.04 o
  -2   5   4      213.07      220.62      6.54 o
  -1   5   4       28.93       23.11      5.44 o
   0   5   4       50.49       46.50      5.94 o
   1   5   4       50.86       52.90      6.12 o
   2   5   4        9.32       11.85      5.12 o
   3   5   4        1.39        5.81      5.34 o
   4   5   4       80.03       79.16      6.84 o
   5   5   4       40.75       39.01      6.04 o
   6   5   4       15.19       24.79      8.27 o
 -18   1   5       55.97       68.33      8.09 o
 -17   1   5      504.77      481.98     13.70 o
 -16   1   5      107.34      128.30     20.13 o
 -15   1   5      138.41      141.66      8.66 o
 -14   1   5       51.55       55.44      6.80 o
 -13   1   5       29.86       31.56      6.69 o
 -12   1   5       23.72       26.39      6.06 o
 -11   1   5      742.43      746.59     12.72 o
 -10   1   5       74.64       80.25      7.34 o
  -9   1   5      521.66      531.30     14.23 o
  -8   1   5        3.29       14.94      4.33 o
  -7   1   5      825.36      922.77      9.01 o
  -6   1   5      257.98      242.07      2.83 o
  -5   1   5      249.94      239.78      3.12 o
  -4   1   5       75.72       80.77      1.93 o
  -3   1   5     1242.95     1280.70      5.07 o
  -2   1   5     3689.45     4107.47      9.91 o
  -1   1   5      361.70      431.41      5.83 o
   0   1   5      426.41      451.87      6.89 o
   1   1   5      477.11      507.81      4.96 o
   2   1   5      541.06      593.36      4.20 o
   3   1   5      173.63      161.26      3.30 o
   4   1   5      172.92      172.64      4.66 o
   5   1   5      443.41      433.89      6.50 o
   6   1   5       22.39       23.71      2.44 o
   7   1   5       92.55       93.07      4.05 o
   8   1   5      921.83      932.57      9.95 o
   9   1   5       31.00       31.48      5.23 o
  10   1   5       73.80       73.23      5.97 o
  11   1   5        1.65        6.66      4.91 o
  12   1   5      123.24      119.68      9.14 o
  13   1   5      196.55      202.13      8.92 o
 -17   2   5        6.37        2.39      5.77 o
 -16   2   5       83.34       90.47      8.24 o
 -15   2   5       68.39       65.52      7.78 o
 -14   2   5       11.61       14.45      6.87 o
 -13   2   5      255.21      242.62      9.83 o
 -12   2   5        8.31        5.93      4.62 o
 -11   2   5      378.54      361.42      8.18 o
 -10   2   5      294.97      294.08      7.09 o
  -9   2   5      311.27      317.07      5.39 o
  -8   2   5      374.34      379.31      4.97 o
  -7   2   5      308.10      299.54      4.08 o
  -6   2   5      186.18      185.59      3.77 o
  -5   2   5      211.51      189.37      2.37 o
  -4   2   5       12.18        8.39      0.99 o
  -3   2   5      790.60      773.92     10.74 o
  -2   2   5      368.31      377.90      6.59 o
  -1   2   5      400.00      386.09      5.67 o
   0   2   5      241.08      265.71      4.98 o
   1   2   5      107.65      110.32      3.04 o
   2   2   5      997.71     1014.80     13.83 o
   3   2   5      349.93      323.67      6.50 o
   4   2   5      223.69      231.88      5.44 o
   5   2   5      186.64      179.93      7.79 o
   6   2   5        0.45        2.89      4.58 o
   7   2   5      109.59      116.83      6.41 o
   8   2   5      151.43      160.71      8.18 o
   9   2   5        0.08       -1.03      4.61 o
  10   2   5      478.34      474.79     10.56 o
  11   2   5       64.74       67.13      6.70 o
  12   2   5       13.48       11.77      5.69 o
  13   2   5      112.16      103.14      7.87 o
 -16   3   5        0.02        5.57      5.93 o
 -15   3   5        3.50        5.81      6.93 o
 -14   3   5        9.61        8.13      6.38 o
 -13   3   5        0.99        5.01      6.66 o
 -12   3   5       53.29       64.09      7.34 o
 -11   3   5      304.51      319.84     23.20 o
 -10   3   5      822.86      806.73     11.66 o
  -9   3   5       49.64       47.92      4.92 o
  -8   3   5      202.76      228.39      5.52 o
  -7   3   5      361.08      354.63      7.26 o
  -6   3   5        3.73        7.07      3.32 o
  -5   3   5      231.22      224.02      4.61 o
  -4   3   5      225.44      217.19      5.41 o
  -3   3   5       13.56       12.86      3.77 o
  -2   3   5      752.07      803.85     12.93 o
  -1   3   5      392.23      413.36      8.32 o
   0   3   5      371.64      356.71      7.79 o
   1   3   5     1709.02     1688.59     18.66 o
   2   3   5      552.06      570.35      7.55 o
   3   3   5      145.14      151.79      5.09 o
   4   3   5       17.24       20.86      4.76 o
   5   3   5        2.94        6.90      4.33 o
   6   3   5       28.26       32.68      5.06 o
   7   3   5        5.83        9.80      4.92 o
   8   3   5        0.50        3.83      4.92 o
   9   3   5       65.78       63.05      6.18 o
  10   3   5        8.29       17.49      5.57 o
  11   3   5       85.54       77.55      7.25 o
 -13   4   5       13.34       10.83      5.75 o
 -12   4   5      108.19      113.75      7.01 o
 -11   4   5       88.17       94.12      6.51 o
 -10   4   5        0.81       -0.29      5.29 o
  -9   4   5      112.51      112.95      6.65 o
  -8   4   5       74.94       72.76      6.01 o
  -7   4   5       15.56       15.05      4.66 o
  -6   4   5       67.55       68.13      4.64 o
  -5   4   5       93.82       89.00      4.31 o
  -4   4   5        6.50        6.82      3.46 o
  -3   4   5      182.42      186.15      6.93 o
  -2   4   5        0.03        3.81      4.64 o
  -1   4   5       73.08       76.33      5.68 o
   0   4   5      158.32      165.23      6.80 o
   1   4   5       18.18       20.97      5.08 o
   2   4   5      178.54      173.29      7.30 o
   3   4   5       21.77       21.10      6.38 o
   4   4   5       92.40       85.83      5.57 o
   5   4   5       16.12       20.72      5.03 o
   6   4   5        9.27       13.79      5.08 o
   7   4   5       36.09       40.59      5.77 o
   8   4   5       10.55       11.05      5.63 o
   9   4   5      127.10      133.54      7.89 o
  -9   5   5       85.64       86.52     10.68 o
  -8   5   5      100.89       96.72      9.11 o
  -7   5   5        7.82        6.83      6.58 o
  -6   5   5        4.23        3.38      6.71 o
  -5   5   5      409.94      384.01      9.54 o
  -4   5   5      231.51      230.22      6.98 o
  -3   5   5       20.80       25.37      4.65 o
  -2   5   5        0.23        1.76      5.06 o
  -1   5   5       71.47       64.48      6.26 o
   0   5   5      304.69      306.52     10.12 o
   1   5   5       97.47       90.61      6.82 o
   2   5   5       38.84       45.05      6.51 o
   3   5   5       73.72       84.57      7.19 o
   4   5   5       31.56       38.04      6.51 o
   5   5   5        7.48       12.67      6.18 o
 -18   0   6       26.29       30.20     11.18 o
 -17   0   6       21.54       27.89     10.87 o
 -16   0   6      131.28      155.35     13.02 o
 -15   0   6     1019.22      962.20     24.02 o
 -14   0   6      372.59      362.92     15.79 o
 -13   0   6      683.14      713.15     19.11 o
 -12   0   6       10.98       19.19      8.41 o
 -11   0   6      358.65      347.84     13.15 o
 -10   0   6      123.17      132.61      9.93 o
  -9   0   6      489.77      537.16     14.28 o
  -8   0   6        8.19       14.99      6.65 o
  -7   0   6      676.39      704.29     14.47 o
  -6   0   6        0.75        5.45      4.04 o
  -5   0   6      148.66      133.74      5.26 o
  -4   0   6       14.69       16.90      4.28 o
  -3   0   6      585.24      562.13      8.99 o
  -2   0   6      189.93      202.75      6.22 o
  -1   0   6     1175.91     1279.50      7.90 o
   0   0   6     2005.11     2252.74     11.29 o
   1   0   6      201.57      237.06      6.92 o
   2   0   6      440.94      446.00     11.87 o
   3   0   6      195.67      197.98      9.11 o
   4   0   6       68.31       74.03      5.87 o
   5   0   6      538.06      546.22     10.91 o
   6   0   6       67.24       72.68      6.33 o
   7   0   6      722.62      704.62     12.86 o
   8   0   6      337.95      322.88      9.68 o
   9   0   6       14.51       18.48      5.92 o
  10   0   6      680.38      706.68     13.69 o
  11   0   6      145.72      134.65     12.77 o
  12   0   6        0.38       -1.21      9.44 o
  13   0   6       18.27       30.47     10.09 o
 -18   1   6       21.48       24.90      7.68 o
 -17   1   6       64.50       61.96      7.91 o
 -16   1   6       57.40       54.19      7.01 o
 -15   1   6       28.98       24.47      6.88 o
 -14   1   6       27.24       35.87      6.55 o
 -13   1   6      268.65      255.13      9.53 o
 -12   1   6       63.89       64.14      6.95 o
 -11   1   6       60.84       63.39      6.12 o
 -10   1   6       42.76       28.76      5.38 o
  -9   1   6       14.60       13.75      4.62 o
  -8   1   6      282.00      287.13      4.89 o
  -7   1   6      507.18      542.48      5.44 o
  -6   1   6      346.54      365.62      3.77 o
  -5   1   6      309.53      326.00      4.31 o
  -4   1   6      113.06      144.88      2.21 o
  -3   1   6      813.22      889.74      5.79 o
  -2   1   6        1.65        6.25      2.36 o
  -1   1   6      162.93      146.53      3.46 o
   0   1   6      789.90      770.08      9.86 o
   1   1   6       10.17        9.64      1.55 o
   2   1   6       14.21       20.67      2.32 o
   3   1   6       47.04       46.03      2.57 o
   4   1   6      147.00      145.38      4.75 o
   5   1   6      653.48      649.68      8.24 o
   6   1   6      326.17      316.01      9.42 o
   7   1   6       21.83       19.95      3.92 o
   8   1   6       16.61       15.72      3.92 o
   9   1   6       72.33       65.42      6.06 o
  10   1   6       41.90       47.10      5.92 o
  11   1   6        2.77       -0.27      5.47 o
  12   1   6       65.36       74.24      7.90 o
 -17   2   6        3.86        8.53      7.23 o
 -16   2   6        0.00        2.44      7.21 o
 -15   2   6       78.13       85.72      8.37 o
 -14   2   6        0.35        3.08      5.01 o
 -13   2   6      105.11      103.63      5.94 o
 -12   2   6      145.06      155.69      6.45 o
 -11   2   6      108.68      108.68      5.62 o
 -10   2   6       10.34       16.32      4.31 o
  -9   2   6        0.39        3.11      2.70 o
  -8   2   6       52.17       58.77      2.95 o
  -7   2   6      106.73      110.63      3.18 o
  -6   2   6      396.30      478.79      4.09 o
  -5   2   6      832.14      931.10      8.10 o
  -4   2   6        6.35        8.13      1.30 o
  -3   2   6        0.23        0.66      1.20 o
  -2   2   6      163.30      144.62      5.31 o
  -1   2   6       81.81       70.32      3.16 o
   0   2   6      372.72      367.69      8.05 o
   1   2   6       33.85       42.84      3.92 o
   2   2   6        8.17        8.19      3.73 o
   3   2   6     1210.65     1262.56     17.76 o
   4   2   6       93.11       82.34      5.39 o
   5   2   6       42.10       41.50      5.13 o
   6   2   6      188.24      182.49      7.36 o
   7   2   6        2.93        3.26      4.57 o
   8   2   6        1.00        0.26      5.19 o
   9   2   6        0.12        4.48      5.42 o
  10   2   6      211.10      207.89      8.48 o
  11   2   6        0.10       -0.80      5.79 o
  12   2   6        0.02        1.16      6.07 o
 -16   3   6       27.75       39.89      9.85 o
 -15   3   6        2.58        1.55      6.34 o
 -14   3   6       89.91       88.65      8.92 o
 -13   3   6      424.32      441.65     13.21 o
 -12   3   6        1.51        1.59      4.77 o
 -11   3   6        3.49        7.17      4.81 o
 -10   3   6        0.26       -0.25      4.49 o
  -9   3   6      200.34      183.95      5.28 o
  -8   3   6       26.81       25.29      3.49 o
  -7   3   6       15.55       17.20      3.48 o
  -6   3   6      281.35      265.77      4.97 o
  -5   3   6      272.27      256.78      5.21 o
  -4   3   6       11.52       13.98      4.38 o
  -3   3   6      265.13      240.62      7.02 o
  -2   3   6       34.26       32.28      4.86 o
  -1   3   6      841.51      822.90     13.61 o
   0   3   6      652.27      678.85     13.17 o
   1   3   6      134.94      152.52     11.21 o
   2   3   6        8.47        6.02      5.88 o
   3   3   6      226.77      236.83      9.42 o
   4   3   6       59.80       66.02      7.23 o
   5   3   6      107.49      118.26      8.03 o
   6   3   6       66.72       68.22      8.04 o
   7   3   6       79.97       83.73      7.78 o
   8   3   6       21.14       40.50      7.93 o
   9   3   6        1.36       10.09      6.93 o
  10   3   6       40.74       45.74      6.52 o
 -13   4   6        0.02        4.81      6.95 o
 -12   4   6        7.68       14.76      5.61 o
 -11   4   6       32.08       31.90      5.63 o
 -10   4   6        0.04        3.10      5.18 o
  -9   4   6       16.52       16.89      5.06 o
  -8   4   6      549.53      520.04     14.03 o
  -7   4   6      155.68      158.13      5.77 o
  -6   4   6      151.47      164.06      5.86 o
  -5   4   6      325.54      314.16      6.37 o
  -4   4   6      101.06       92.59      6.18 o
  -3   4   6      699.85      666.13     11.02 o
  -2   4   6      381.66      379.07      9.52 o
  -1   4   6        3.70        3.51      4.62 o
   0   4   6       50.63       49.59      5.77 o
   1   4   6      206.71      191.85      9.49 o
   2   4   6      268.76      278.80      8.57 o
   3   4   6      282.15      296.52     14.61 o
   4   4   6      269.51      289.78     11.01 o
   5   4   6      415.07      410.22     12.76 o
   6   4   6      103.47      125.43      9.18 o
   7   4   6       42.82       56.86      7.89 o
   8   4   6       68.31       71.12      8.75 o
  -9   5   6        3.47        3.85      6.63 o
  -8   5   6       36.23       42.87      7.61 o
  -7   5   6      135.34      136.50      9.31 o
  -6   5   6      205.45      189.79      8.23 o
  -5   5   6      102.57      103.81      6.04 o
  -4   5   6      125.77      123.42      6.10 o
  -3   5   6       22.88       23.23      5.69 o
  -2   5   6        0.04        3.64      5.56 o
  -1   5   6        0.31        2.41      5.86 o
   0   5   6        0.01        6.95      5.70 o
   1   5   6        7.97       13.32      5.57 o
   2   5   6       35.31       39.51      6.21 o
   3   5   6       32.16       24.84      6.72 o
 -18   1   7      181.19      166.90     10.53 o
 -17   1   7       23.66       25.84      7.57 o
 -16   1   7        9.33       18.50      6.82 o
 -15   1   7       58.76       69.23      7.49 o
 -14   1   7        1.75        0.48      5.94 o
 -13   1   7      600.24      588.06     12.67 o
 -12   1   7       45.00       37.44      5.94 o
 -11   1   7      498.14      479.81     10.84 o
 -10   1   7      477.44      475.37     14.30 o
  -9   1   7      779.34      756.85     10.23 o
  -8   1   7      216.85      202.76      5.77 o
  -7   1   7       37.56       44.33      3.15 o
  -6   1   7        2.16        0.60      2.32 o
  -5   1   7      789.87      803.77      5.13 o
  -4   1   7      493.97      571.51      5.23 o
  -3   1   7       18.91       11.49      2.69 o
  -2   1   7       24.17       24.96      2.66 o
  -1   1   7        0.11        2.24      3.33 o
   0   1   7      157.45      185.08      5.53 o
   1   1   7      337.06      331.80      6.90 o
   2   1   7      258.35      265.39      6.49 o
   3   1   7      234.39      221.79      5.76 o
   4   1   7       57.91       61.61      4.46 o
   5   1   7      414.57      413.38      7.46 o
   6   1   7       43.75       45.79      4.53 o
   7   1   7      112.35      118.58      5.27 o
   8   1   7       26.53       27.38      5.51 o
   9   1   7       93.97      108.03      6.84 o
  10   1   7      145.61      141.77      7.78 o
  11   1   7        0.39       -0.64      6.81 o
 -17   2   7       37.36       45.72      7.47 o
 -16   2   7      152.42      167.40      7.83 o
 -15   2   7        6.11        4.16      5.15 o
 -14   2   7       29.05       30.04      5.22 o
 -13   2   7       77.75       84.87      6.35 o
 -12   2   7       57.26       53.09      5.09 o
 -11   2   7     1324.69     1329.81     11.05 o
 -10   2   7      398.82      383.09      5.57 o
  -9   2   7        0.32        2.17      2.65 o
  -8   2   7       21.71       25.37      2.76 o
  -7   2   7      176.90      158.49      3.48 o
  -6   2   7        0.65        2.11      2.27 o
  -5   2   7      353.27      381.90      4.66 o
  -4   2   7      300.23      303.85      3.02 o
  -3   2   7      386.15      378.08      4.87 o
  -2   2   7       10.67       11.81      2.91 o
  -1   2   7      536.56      534.58      7.17 o
   0   2   7      199.54      189.25      5.25 o
   1   2   7      993.35      971.53     10.49 o
   2   2   7     1738.45     1750.57     20.19 o
   3   2   7        0.90        6.12      4.29 o
   4   2   7      171.13      171.21      6.32 o
   5   2   7      320.21      313.74      8.16 o
   6   2   7       13.99       15.07      4.87 o
   7   2   7      150.83      162.68      6.96 o
   8   2   7      353.81      356.16      9.49 o
   9   2   7       34.94       32.16      6.47 o
  10   2   7       91.61       97.10      7.38 o
 -15   3   7        2.64        5.45      6.96 o
 -14   3   7      143.29      141.71      9.50 o
 -13   3   7       88.42       97.51     17.22 o
 -12   3   7       74.18       83.81     14.42 o
 -11   3   7        0.22        5.10      4.38 o
 -10   3   7       12.75       17.34      4.72 o
  -9   3   7       48.66       54.08      3.84 o
  -8   3   7       39.10       43.24      3.68 o
  -7   3   7       21.51       19.24      3.53 o
  -6   3   7       78.38       77.82      3.66 o
  -5   3   7        0.50        0.82      3.80 o
  -4   3   7      187.45      204.95      6.82 o
  -3   3   7      581.64      602.40      9.83 o
  -2   3   7      190.49      194.93      6.82 o
  -1   3   7      627.25      607.57     10.27 o
   0   3   7      813.48      804.37     14.77 o
   1   3   7        0.05       -0.71      6.01 o
   2   3   7       62.62       64.28      8.81 o
   3   3   7      123.13      117.55      8.36 o
   4   3   7      147.38      156.75      9.19 o
   5   3   7      225.60      244.52     10.68 o
   6   3   7       36.92       37.68      7.96 o
   7   3   7       40.39       40.17      7.78 o
   8   3   7      237.28      262.49     11.89 o
   9   3   7      130.30      134.20     10.45 o
 -13   4   7        3.64        8.05      7.53 o
 -12   4   7       73.98       88.22     10.88 o
 -11   4   7        7.84        9.30      6.45 o
 -10   4   7       12.62       14.32      5.14 o
  -9   4   7        8.27        8.33      5.14 o
  -8   4   7       14.85       13.67      4.44 o
  -7   4   7       33.65       27.60      4.52 o
  -6   4   7       83.57       86.71      5.12 o
  -5   4   7       20.82       25.10      4.65 o
  -4   4   7       13.64       14.53      5.14 o
  -3   4   7        0.03        1.02      4.83 o
  -2   4   7      289.44      299.23     11.74 o
  -1   4   7        6.34        6.46      5.37 o
   0   4   7        2.11        1.13      5.12 o
   1   4   7       30.73       35.68      5.96 o
   2   4   7       80.95       85.52      7.64 o
   3   4   7        1.33        2.50      6.73 o
   4   4   7        2.01        2.29      6.53 o
   5   4   7      124.12      153.92     10.18 o
   6   4   7       69.58       93.94      9.09 o
  -8   5   7       14.13       14.94      7.26 o
  -7   5   7       29.94       31.57      6.36 o
  -6   5   7      239.16      206.96     10.64 o
  -5   5   7       57.14       56.05      5.74 o
  -4   5   7       24.29       25.08      5.29 o
  -3   5   7      239.36      225.08      8.80 o
  -2   5   7       26.95       23.94      6.35 o
  -1   5   7       39.27       34.11      6.35 o
   0   5   7      120.05      127.31      7.75 o
   1   5   7        0.32        5.79      5.76 o
 -18   0   8        9.51       12.90     10.48 o
 -17   0   8      128.12       96.39     12.53 o
 -16   0   8      995.72      932.51     25.07 o
 -15   0   8       51.25       47.07      9.32 o
 -14   0   8        6.21       19.61      9.34 o
 -13   0   8      958.27     1013.40     22.91 o
 -12   0   8        3.34       13.12      8.77 o
 -11   0   8      407.83      398.30     14.58 o
 -10   0   8       11.93       18.97      7.57 o
  -9   0   8       24.11       28.89      8.49 o
  -8   0   8     1987.38     1972.63     18.30 o
  -7   0   8     3195.37     3123.64     38.12 o
  -6   0   8      352.84      368.67      8.62 o
  -5   0   8      356.24      341.32     11.70 o
  -4   0   8       27.63       38.24      5.48 o
  -3   0   8     1461.38     1524.12     45.56 o
  -2   0   8      372.26      447.18      6.12 o
  -1   0   8        0.10        2.29      1.82 o
   0   0   8      232.59      227.52      9.89 o
   1   0   8       42.35       47.28      6.09 o
   2   0   8       29.18       30.67      5.76 o
   3   0   8      248.57      252.71      9.11 o
   4   0   8       40.11       47.15      6.52 o
   5   0   8     1892.02     1880.81     64.27 o
   6   0   8      351.53      329.35     10.08 o
   7   0   8      357.26      341.24     10.76 o
   8   0   8       16.86       23.47      6.53 o
   9   0   8       56.18       58.37      7.35 o
  10   0   8        9.09        6.30     10.65 o
 -18   1   8       91.23       90.32     12.97 o
 -17   1   8       37.90       53.39      8.35 o
 -16   1   8       14.74       22.80      6.90 o
 -15   1   8       95.04       99.60      8.30 o
 -14   1   8      194.06      176.53      9.04 o
 -13   1   8        7.09       10.28      5.87 o
 -12   1   8      151.64      137.72      7.55 o
 -11   1   8       16.83       22.58      5.77 o
 -10   1   8       41.23       44.90      5.75 o
  -9   1   8      538.99      541.20      7.75 o
  -8   1   8      346.10      377.93      8.40 o
  -7   1   8        8.32       11.03      3.22 o
  -6   1   8      200.58      227.45      4.46 o
  -5   1   8      829.64      838.21      9.41 o
  -4   1   8       43.28       45.89      3.35 o
  -3   1   8       92.48      101.93      3.84 o
  -2   1   8      194.15      195.96      4.41 o
  -1   1   8       36.11       36.32      4.39 o
   0   1   8        0.02        1.98      4.20 o
   1   1   8       10.73       10.24      4.43 o
   2   1   8       72.04       76.93      4.70 o
   3   1   8      793.83      765.27      9.47 o
   4   1   8      578.45      557.00      8.49 o
   5   1   8       11.10       11.46      3.91 o
   6   1   8        3.28        6.57      3.96 o
   7   1   8      277.99      266.07      6.98 o
   8   1   8       30.60       35.32      5.92 o
   9   1   8        4.68        3.77      5.30 o
  10   1   8       28.57       27.43      6.23 o
 -17   2   8        0.14        0.32      7.29 o
 -16   2   8       80.88       82.45      6.65 o
 -15   2   8        0.33        3.88      5.13 o
 -14   2   8       28.14       30.40      5.31 o
 -13   2   8      300.21      313.39      8.36 o
 -12   2   8      123.42      119.89      5.76 o
 -11   2   8        2.51        0.61      4.02 o
 -10   2   8        4.82        3.79      3.35 o
  -9   2   8       27.32       23.57      3.32 o
  -8   2   8      130.40      111.86      4.05 o
  -7   2   8       37.61       38.06      3.22 o
  -6   2   8        0.24        1.68      2.40 o
  -5   2   8      215.59      198.21      3.90 o
  -4   2   8       39.60       46.90      2.34 o
  -3   2   8      100.55      102.97      3.04 o
  -2   2   8       91.83      100.43      4.52 o
  -1   2   8        0.74        2.97      3.33 o
   0   2   8        3.42        3.30      4.03 o
   1   2   8      465.85      476.66      8.44 o
   2   2   8      212.69      194.77      6.47 o
   3   2   8       79.21       74.03      5.13 o
   4   2   8      131.37      118.39      6.15 o
   5   2   8        3.07       11.11      4.97 o
   6   2   8       16.48       15.55      5.38 o
   7   2   8       89.23       90.18      6.38 o
   8   2   8        0.43        3.48      5.74 o
   9   2   8        3.92        8.85      5.74 o
 -15   3   8      144.33      133.31     10.04 o
 -14   3   8      119.82      138.30     12.16 o
 -13   3   8        8.80       10.62      6.56 o
 -12   3   8      139.27      143.20      8.65 o
 -11   3   8      109.38      107.66      8.31 o
 -10   3   8       53.19       63.49      7.46 o
  -9   3   8      108.52      104.50      5.40 o
  -8   3   8      318.58      300.82      5.94 o
  -7   3   8        0.04        1.15      4.14 o
  -6   3   8       76.34       64.67      4.26 o
  -5   3   8      323.19      314.42      6.87 o
  -4   3   8      212.92      217.43      6.80 o
  -3   3   8      470.60      487.73      9.29 o
  -2   3   8      224.99      225.95      7.17 o
  -1   3   8        2.76        0.65      4.63 o
   0   3   8       18.84       21.05      6.86 o
   1   3   8      115.40      112.97      8.43 o
   2   3   8       16.69       25.52      7.49 o
   3   3   8      245.64      252.03     10.93 o
   4   3   8      316.40      334.15     18.41 o
   5   3   8      113.66      114.95      8.95 o
   6   3   8        0.27        3.68      7.41 o
   7   3   8      198.78      255.67     12.14 o
   8   3   8        5.58        5.70      7.82 o
 -12   4   8       36.05       42.87      8.02 o
 -11   4   8        0.03        2.08      6.74 o
 -10   4   8        7.11        6.57      6.25 o
  -9   4   8       40.01       44.54      5.94 o
  -8   4   8       47.11       49.00      6.42 o
  -7   4   8      188.80      195.58      7.77 o
  -6   4   8       66.59       61.92      5.15 o
  -5   4   8        2.86        1.30      4.92 o
  -4   4   8      118.83      118.38      6.67 o
  -3   4   8        8.88       10.82      5.18 o
  -2   4   8        1.90        5.64      5.32 o
  -1   4   8      464.22      452.80     13.16 o
   0   4   8      178.10      173.10      7.97 o
   1   4   8       39.07       39.98      6.14 o
   2   4   8      318.15      323.36     12.41 o
   3   4   8       69.69       61.70      8.39 o
   4   4   8      151.32      158.54      9.66 o
   5   4   8      411.59      437.48     14.37 o
  -5   5   8        0.34       -2.94      5.15 o
  -4   5   8      179.64      191.11      8.33 o
  -3   5   8        7.14        4.54      6.15 o
 -17   1   9       52.68       59.40      8.24 o
 -16   1   9        8.15       14.81      7.06 o
 -15   1   9       10.77        8.16      6.29 o
 -14   1   9      537.99      521.07     12.83 o
 -13   1   9       54.95       48.00      6.68 o
 -12   1   9       37.90       44.12      6.00 o
 -11   1   9     2455.27     2473.54     22.95 o
 -10   1   9       13.06       16.15      4.45 o
  -9   1   9        1.60        3.96      3.78 o
  -8   1   9       81.91       83.32      4.13 o
  -7   1   9       42.16       42.60      3.19 o
  -6   1   9      480.97      483.10      6.13 o
  -5   1   9     1826.98     1828.56      8.39 o
  -4   1   9        2.62        2.09      3.03 o
  -3   1   9      674.29      638.91      7.63 o
  -2   1   9      185.51      176.95      4.51 o
  -1   1   9      370.26      384.91      7.98 o
   0   1   9        0.79        3.03      4.54 o
   1   1   9       79.81       81.31      5.71 o
   2   1   9      139.31      155.06      6.40 o
   3   1   9      120.30      123.56      5.39 o
   4   1   9      305.72      304.72      7.21 o
   5   1   9       73.95       79.91      5.06 o
   6   1   9       39.31       37.58      4.71 o
   7   1   9      515.22      508.33     12.15 o
   8   1   9      174.89      178.41      8.41 o
   9   1   9       66.26       72.37      8.77 o
 -16   2   9      142.22      171.67     12.58 o
 -15   2   9        9.33       11.77      6.88 o
 -14   2   9       22.67       36.05      7.46 o
 -13   2   9      749.27      723.06     15.69 o
 -12   2   9      367.68      341.95     11.16 o
 -11   2   9        5.85       10.91      6.43 o
 -10   2   9       15.90       15.12      4.12 o
  -9   2   9      182.44      184.50      6.05 o
  -8   2   9        1.93        2.45      3.92 o
  -7   2   9       20.19       25.45      4.08 o
  -6   2   9      135.15      141.12      6.19 o
  -5   2   9        9.35        8.07      3.25 o
  -4   2   9      241.32      235.48      7.90 o
  -3   2   9     1546.29     1515.71     19.48 o
  -2   2   9       56.56       60.04      7.70 o
  -1   2   9      389.29      401.67     11.44 o
   0   2   9      914.84      909.36     26.33 o
   1   2   9        1.69        1.35      4.07 o
   2   2   9        9.33        9.73      4.28 o
   3   2   9      125.60      128.18      6.20 o
   4   2   9        0.04        2.23      4.84 o
   5   2   9      332.54      344.25     12.28 o
   6   2   9      120.61      128.72      9.33 o
   7   2   9       58.15       68.10      8.05 o
   8   2   9      151.02      164.11     16.91 o
 -15   3   9      104.50       99.86      9.46 o
 -14   3   9        7.16       16.46      7.49 o
 -13   3   9        0.69        7.61      6.90 o
 -12   3   9       12.96       16.21      6.67 o
 -11   3   9        8.81       11.48      6.87 o
 -10   3   9      148.26      152.24      6.16 o
  -9   3   9       24.51       22.65      4.40 o
  -8   3   9       34.42       31.87      4.45 o
  -7   3   9       11.84       16.35      4.45 o
  -6   3   9       25.04       24.24      5.20 o
  -5   3   9       65.09       69.41      5.17 o
  -4   3   9       54.98       56.60      5.14 o
  -3   3   9       20.18       20.76      4.84 o
  -2   3   9      220.62      212.08      7.16 o
  -1   3   9       22.59       25.61      7.34 o
   0   3   9        3.08        6.76      7.00 o
   1   3   9      144.85      139.84      9.52 o
   2   3   9      131.99      124.63      8.77 o
   3   3   9       43.17       44.05      7.74 o
   4   3   9       70.51       78.61      9.35 o
   5   3   9        0.65        0.35      8.01 o
   6   3   9      241.44      249.68     12.56 o
 -11   4   9        1.72        2.85      6.79 o
 -10   4   9       10.34       20.24      6.82 o
  -9   4   9        1.34        3.87      5.33 o
  -8   4   9      207.76      213.03      8.29 o
  -7   4   9       40.53       42.88      5.98 o
  -6   4   9       35.02       29.20      5.76 o
  -5   4   9        2.64        5.35      6.70 o
  -4   4   9       39.89       44.13      6.00 o
  -3   4   9       92.25       93.49      6.63 o
  -2   4   9      280.80      290.36      9.75 o
  -1   4   9        3.51        4.25      5.32 o
   0   4   9       36.84       36.77      6.05 o
   1   4   9       17.42       13.51      6.09 o
   2   4   9        4.93        9.21      6.93 o
   3   4   9       51.18       57.71      9.43 o
 -17   0  10        2.52       10.21      9.69 o
 -16   0  10        0.04        4.90      9.73 o
 -15   0  10       27.87       26.40      9.58 o
 -14   0  10        5.27       12.35      8.58 o
 -13   0  10       19.35       30.62      8.79 o
 -12   0  10      158.37      158.63     12.10 o
 -11   0  10        0.32        3.89      7.56 o
 -10   0  10      269.13      308.26     13.60 o
  -9   0  10     4804.76     4680.77    150.44 o
  -8   0  10      595.14      614.62     30.95 o
  -7   0  10       30.10       32.79      5.77 o
  -6   0  10      416.08      385.94     14.02 o
  -5   0  10       33.74       30.13      8.52 o
  -4   0  10       57.81       65.19      4.42 o
  -3   0  10     1334.02     1264.09     20.44 o
  -2   0  10       19.04       11.86      5.54 o
  -1   0  10      545.31      521.98     28.12 o
   0   0  10      713.14      656.17     32.90 o
   1   0  10      107.60      113.94      7.61 o
   2   0  10      129.68      128.74      8.20 o
   3   0  10      949.84      869.45     15.79 o
   4   0  10      350.99      360.49     16.25 o
   5   0  10        1.66        0.18      6.78 o
   6   0  10      438.30      449.94     31.86 o
   7   0  10       37.44       48.12      7.97 o
   8   0  10        0.91        4.52      6.84 o
 -17   1  10        0.85        0.32      6.09 o
 -16   1  10       41.99       37.86      7.15 o
 -15   1  10        2.37        6.47      6.56 o
 -14   1  10       15.96       25.73      6.87 o
 -13   1  10        0.81        7.23      5.11 o
 -12   1  10        0.77        5.87      4.64 o
 -11   1  10      458.41      459.87      9.23 o
 -10   1  10      116.93      119.37      5.22 o
  -9   1  10       11.30        9.50      3.86 o
  -8   1  10      235.29      240.40      4.84 o
  -7   1  10      524.82      521.65      8.60 o
  -6   1  10       17.96       23.93      3.24 o
  -5   1  10        6.69        5.62      3.37 o
  -4   1  10        4.91        3.14      3.15 o
  -3   1  10       35.75       35.26      3.47 o
  -2   1  10       74.55       67.16      5.06 o
  -1   1  10      203.70      185.79      6.87 o
   0   1  10        0.97        2.46      4.32 o
   1   1  10      202.74      190.42      7.01 o
   2   1  10      466.68      453.11      9.58 o
   3   1  10        6.39        8.20      5.17 o
   4   1  10        0.08        4.40      5.15 o
   5   1  10      294.21      289.09      9.58 o
   6   1  10       14.67       18.63      6.05 o
   7   1  10        0.76        8.23      5.21 o
 -16   2  10       28.32       22.01      8.12 o
 -15   2  10        6.47        9.85      7.04 o
 -14   2  10       18.72       19.45      7.91 o
 -13   2  10       41.57       57.57      8.70 o
 -12   2  10       59.80       55.93      7.96 o
 -11   2  10       11.59       13.62      6.66 o
 -10   2  10        6.72        8.02      4.31 o
  -9   2  10      305.80      282.76      7.48 o
  -8   2  10        0.45        1.00      4.00 o
  -7   2  10       29.95       24.76      4.83 o
  -6   2  10      103.27       81.48      5.45 o
  -5   2  10       71.14       75.81      5.66 o
  -4   2  10        2.43        4.06      4.07 o
  -3   2  10      369.76      387.67     15.64 o
  -2   2  10       17.72       21.12      5.97 o
  -1   2  10       84.38       84.90      8.23 o
   0   2  10        5.59        8.03      6.49 o
   1   2  10       13.50       19.36      7.48 o
   2   2  10        4.46        5.54      7.02 o
   3   2  10        2.65        3.17      6.91 o
   4   2  10       21.37       16.81      6.75 o
   5   2  10        1.00        1.68      6.75 o
   6   2  10       72.14       75.71      8.45 o
 -14   3  10       69.25       82.80      9.42 o
 -13   3  10       27.48       38.95      8.08 o
 -12   3  10       78.40       75.30      7.61 o
 -11   3  10      164.14      176.30      9.61 o
 -10   3  10       77.00       69.26      5.41 o
  -9   3  10        2.29        4.63      4.40 o
  -8   3  10      156.65      151.72      6.18 o
  -7   3  10      133.08      123.75      5.80 o
  -6   3  10       35.67       34.65      5.37 o
  -5   3  10        0.36        0.98      6.76 o
  -4   3  10        2.55        3.47      6.87 o
  -3   3  10        1.71        0.63      7.20 o
  -2   3  10       11.97       11.56      4.99 o
  -1   3  10      555.68      566.87     14.87 o
   0   3  10       17.05       26.59      8.00 o
   1   3  10        7.52       12.31      7.64 o
   2   3  10      274.86      270.03     11.24 o
   3   3  10       21.05       14.06      8.15 o
   4   3  10        5.68        8.71      8.44 o
 -10   4  10       48.27       48.10      6.48 o
  -9   4  10      160.80      161.61      8.20 o
  -8   4  10      130.50      127.32      7.63 o
  -7   4  10       16.41        6.82      5.88 o
  -6   4  10        7.74        7.32      5.82 o
  -5   4  10       18.97       21.20      6.65 o
  -4   4  10        0.35        3.18      7.08 o
  -3   4  10      181.66      183.85     10.81 o
  -2   4  10       17.68       15.26      6.69 o
  -1   4  10       36.28       33.59      5.95 o
   0   4  10       86.81       88.29      7.00 o
 -16   1  11      292.75      299.89     11.29 o
 -15   1  11        0.23        6.24      5.38 o
 -14   1  11        5.00        6.19      5.11 o
 -13   1  11      146.52      132.53      8.92 o
 -12   1  11        1.88        6.44      4.66 o
 -11   1  11        1.48        4.15      4.13 o
 -10   1  11       57.86       64.57      4.78 o
  -9   1  11       67.03       71.80      4.65 o
  -8   1  11       95.07       99.34      4.58 o
  -7   1  11     1392.87     1365.73     23.83 o
  -6   1  11      158.88      164.40      4.57 o
  -5   1  11      106.07      102.05      4.49 o
  -4   1  11      552.82      515.41      9.49 o
  -3   1  11      148.90      147.23      6.28 o
  -2   1  11        1.83        2.22      4.55 o
  -1   1  11      331.72      293.29      9.69 o
   0   1  11        1.27        4.19      4.51 o
   1   1  11       99.44      104.64      6.38 o
   2   1  11      163.81      157.23      8.03 o
   3   1  11       20.35       27.65      5.82 o
   4   1  11       26.27       22.49      5.83 o
   5   1  11      404.12      384.05     11.88 o
   6   1  11       46.01       42.11      6.79 o
 -15   2  11       38.66       41.72      8.07 o
 -14   2  11      152.73      142.34      9.65 o
 -13   2  11       13.06       16.37      7.08 o
 -12   2  11       52.75       59.96      8.15 o
 -11   2  11      140.23      135.42      7.24 o
 -10   2  11        4.32        3.14      4.38 o
  -9   2  11       54.79       59.24      5.30 o
  -8   2  11       17.23       19.73      4.59 o
  -7   2  11       53.00       52.80      5.59 o
  -6   2  11      736.33      703.37     11.31 o
  -5   2  11     1139.01     1096.20     20.68 o
  -4   2  11        0.93        6.83      6.96 o
  -3   2  11       35.89       33.65      8.18 o
  -2   2  11        0.42       -1.11      6.49 o
  -1   2  11       26.30       30.73      8.50 o
   0   2  11       86.19       84.63      8.33 o
   1   2  11      119.11      126.44      8.97 o
   2   2  11        5.31        9.20      7.54 o
   3   2  11       51.12       55.88      8.07 o
   4   2  11       71.99       77.49      9.13 o
 -12   3  11       90.58       82.76      8.50 o
 -11   3  11       33.69       41.06      6.46 o
 -10   3  11       20.24       14.78      5.19 o
  -9   3  11        5.21       14.60      4.77 o
  -8   3  11       96.72       88.56      5.51 o
  -7   3  11        2.52        7.45      4.44 o
  -6   3  11       12.88       19.51      7.63 o
  -5   3  11       15.94       15.53      7.14 o
  -4   3  11       16.41       18.79      7.56 o
  -3   3  11      204.15      222.95     11.04 o
  -2   3  11       22.06       22.98      8.03 o
  -1   3  11        0.61        1.91      7.31 o
   0   3  11       51.95       58.95      8.84 o
   1   3  11       28.12       28.90      7.79 o
   2   3  11        0.33        3.26      7.53 o
 -15   0  12        1.78        3.12      9.14 o
 -14   0  12      530.24      567.83     20.10 o
 -13   0  12       20.10       19.88      9.28 o
 -12   0  12       10.17       10.71      8.61 o
 -11   0  12      601.23      577.53     19.03 o
 -10   0  12       66.40       67.44      7.10 o
  -9   0  12       23.41       18.58      6.38 o
  -8   0  12      353.58      360.22     17.96 o
  -7   0  12       15.83       15.52      5.78 o
  -6   0  12       80.46       84.67      9.63 o
  -5   0  12      510.93      463.80     16.12 o
  -4   0  12       17.42       12.25      8.90 o
  -3   0  12      359.76      340.71     21.50 o
  -2   0  12     1098.50     1012.72     58.95 o
  -1   0  12      345.69      350.64     19.00 o
   0   0  12      102.24      105.23      9.90 o
   1   0  12      205.27      187.78      9.68 o
   2   0  12       55.63       53.62      7.96 o
   3   0  12      133.83      126.91     12.16 o
   4   0  12       24.75       29.58      7.76 o
 -15   1  12        6.79       10.71      7.19 o
 -14   1  12        6.43       12.25      6.78 o
 -13   1  12       89.92       97.27      6.55 o
 -12   1  12       51.11       60.05      5.84 o
 -11   1  12       11.36       15.03      4.23 o
 -10   1  12      117.96      130.35      6.31 o
  -9   1  12      275.24      295.49      7.91 o
  -8   1  12       78.76       76.65      4.10 o
  -7   1  12       16.19       19.09      4.07 o
  -6   1  12       10.70        6.92      3.80 o
  -5   1  12        0.06       -1.49      4.55 o
  -4   1  12      178.03      159.02      6.65 o
  -3   1  12      273.91      250.28      8.11 o
  -2   1  12        0.02        0.79      5.01 o
  -1   1  12       49.60       50.48      5.51 o
   0   1  12       94.10       90.29      6.36 o
   1   1  12       19.22       22.39      5.40 o
   2   1  12       44.53       49.21      6.10 o
   3   1  12       85.35       88.99      9.21 o
   4   1  12       26.41       27.83      6.22 o
 -14   2  12       33.23       29.90      8.07 o
 -13   2  12        2.69        2.61      6.97 o
 -12   2  12      103.42      110.07     14.66 o
 -11   2  12       10.21       22.00      5.84 o
 -10   2  12       30.35       40.02      5.32 o
  -9   2  12       13.14       19.66      4.76 o
  -8   2  12       50.39       53.26      5.11 o
  -7   2  12      163.53      162.42      9.76 o
  -6   2  12       22.64       22.74      6.67 o
  -5   2  12      255.96      248.44     10.61 o
  -4   2  12        4.82       11.21      7.20 o
  -3   2  12       56.71       62.12      7.92 o
  -2   2  12       79.49       72.19      8.45 o
  -1   2  12        2.79        4.58      6.64 o
   0   2  12        3.43        7.45      6.91 o
   1   2  12        0.35        6.23      7.18 o
   2   2  12       57.20       56.10      8.40 o
 -10   3  12       57.64       61.62      6.06 o
  -9   3  12       24.52       21.73      5.16 o
  -8   3  12        5.97        9.93      4.80 o
  -7   3  12        1.55        4.94      7.78 o
  -6   3  12        3.10        7.47      6.55 o
  -5   3  12       77.90       77.50     13.86 o
  -4   3  12       61.33       66.60      9.05 o
  -3   3  12      547.91      516.53     17.46 o
  -2   3  12        0.07        4.20      7.85 o
  -1   3  12        0.61        1.31      8.52 o
 -13   1  13        0.18        1.34      6.84 o
 -12   1  13      120.51      119.44      8.71 o
 -11   1  13       61.01       55.76      5.95 o
 -10   1  13       22.42       25.45      5.37 o
  -9   1  13       27.83       17.58      6.82 o
  -8   1  13       63.91       63.70      7.73 o
  -7   1  13       26.97       31.80      7.67 o
  -6   1  13      366.39      367.37     12.69 o
  -5   1  13       15.21        6.46      7.22 o
  -4   1  13        0.01        0.34      6.18 o
  -3   1  13      152.23      153.99      9.99 o
  -2   1  13       47.28       40.58      7.49 o
  -1   1  13       99.41       93.41     11.14 o
   0   1  13      524.04      485.20     41.21 o
   1   1  13       73.85       64.78      8.94 o
 -12   2  13        0.05        3.44      5.69 o
 -11   2  13      105.62      103.84      7.12 o
 -10   2  13       17.99       16.32      5.12 o
  -9   2  13        4.82        6.37      5.73 o
  -8   2  13      289.89      281.75      9.45 o
  -7   2  13      153.48      140.92     10.14 o
  -6   2  13      214.73      222.44     10.80 o
  -5   2  13       15.36       17.46      7.97 o
  -4   2  13        0.10        4.36      7.03 o
  -3   2  13       36.22       39.75      7.52 o
  -2   2  13       43.57       38.35      7.45 o
  -1   2  13      111.61      117.97      9.19 o
 -12   0  14        4.19        9.18      9.71 o
 -11   0  14       25.77       24.05      6.98 o
 -10   0  14       98.41      101.69      8.15 o
  -9   0  14      146.58      153.71     14.07 o
  -8   0  14       30.68       34.08      7.16 o
  -7   0  14       58.71       67.23      7.87 o
  -6   0  14       39.95       37.66     10.25 o
  -5   0  14        0.47        4.24      9.16 o
  -4   0  14      312.82      239.07     14.95 o
  -3   0  14      272.86      242.48     15.09 o
  -2   0  14        4.68        7.65     10.01 o
 -11   1  14       70.37       67.97      7.92 o
 -10   1  14       16.85       17.53      6.80 o
  -9   1  14       12.92       11.94      7.08 o
  -8   1  14       20.00       22.15      7.37 o
  -7   1  14        5.75        7.99     10.22 o
  -6   1  14       93.11       91.99      8.68 o
  -5   1  14        3.59       -1.65      7.53 o
  -4   1  14       13.95       15.41      6.68 o
  -3   1  14       64.31       71.30      9.04 o
  -2   1  14       52.62       55.48      9.06 o
 
